# Supplementary material for: Triaqua­(benzene-1,3-dicarboxyl­ato)(4,5-diaza­fluoren-9-one)cadmium(II) penta­hydrate
Source: Acta Crystallogr Sect E Struct Rep Online. 2010 Nov 13;66(Pt 12):m1572–3. doi: 10.1107/S1600536810045551 (PMC3011731; doi:10.1107/S1600536810045551)
Supplement: Supplementary file 1 [file e-66-m1572-sup1.cif]

##############################################################################
###                                                                        ###
###        Electronic paper (Acta Crystallographica Section E)             ###
###                                                                        ###
##############################################################################
#                                                                            #
# This CIF contains the data in a paper accepted for publication in Acta     #
# Crystallographica Section E. It conforms to the requirements of Notes      #
# for Authors for Section E, and has been peer reviewed under the auspices   #
# of the IUCr Commission on Journals.                                        #
#                                                                            #
# Full details of the Crystallographic Information File format               #
# are given in the paper "The Crystallographic Information File (CIF):       #
# a New Standard Archive File for Crystallography" by S. R. Hall, F. H.      #
# Allen and I. D. Brown [Acta Cryst. (1991), A47, 655-685].                  #
#                                                                            #
# The current version of the core CIF dictionary is obtainable from          #
# ftp://ftp.iucr.org/pub/cif_core.dic. The current version number is 2.4.    #
#                                                                            #
# Software is freely available for graphical display of the structure(s) in  #
# this CIF.  For information consult the CIF home page http://www.iucr.org/  #
# cif/home.html                                                              #
#                                                                            #
# This file may be used for bona fide research purposes within the           #
# scientific community so long as proper attribution is given to the journal # 
# article from which it was obtained.                                        #
#                                                                            #
##############################################################################
                                             
data_global
_audit_creation_method     'SHELXL97'
_journal_date_recd_electronic     2010-09-11
_journal_date_accepted     2010-11-06
_journal_name_full     'Acta Crystallographica, Section E'
_journal_year     2010
_journal_volume     66
_journal_issue     12
_journal_page_first     m1572
_journal_page_last     m1573
_journal_paper_category     QM
_journal_coeditor_code     NK2061
_publ_contact_author_name     'Wei Fang'
_publ_contact_author_address
;
Department of Chemistry, Baicheng Normal University,
Baicheng 137000, People's Republic of China
;
_publ_contact_author_email     fangwei1026@126.com
_publ_contact_author_fax     ?
_publ_contact_author_phone     ?
_publ_section_title
;
Triaqua(benzene-1,3-dicarboxylato)(4,5-diazafluoren-9-one)cadmium(II)
pentahydrate
;
loop_
    _publ_author_name
    _publ_author_address
    'Wei Fang'
;
School of Chemical Engineering & Technology,
Harbin Institute of Technology,
Harbin 150001
People's Republic of China
and Department of Chemistry, Baicheng Normal University,
Baicheng 137000, People's Republic of China
;
data_I
_audit_creation_method     SHELXL-97
_chemical_name_systematic
;
Triaqua(benzene-1,3-dicarboxylato)(4,5-diazafluoren-9-one)cadmium(II)
pentahydrate
;
_chemical_name_common     ?
_chemical_formula_moiety     'C19 H16 Cd1 N2 O8, 5(H2 O)'
_chemical_formula_sum     'C19 H26 Cd1 N2 O13'
_chemical_formula_iupac     '[Cd (C8 H4 O4) (C11 H6 N2 O) (H2 O)3], 5H2 O'
_chemical_formula_weight     602.83
_chemical_melting_point     ?
_symmetry_cell_setting     monoclinic
_symmetry_space_group_name_H-M     'P 21/n'
loop_
    _symmetry_equiv_pos_as_xyz
    'x, y, z'
    '-x+1/2, y+1/2, -z+1/2'
    '-x, -y, -z'
    'x-1/2, -y-1/2, z-1/2'
_cell_length_a     7.1218(6)
_cell_length_b     31.893(3)
_cell_length_c     11.0278(9)
_cell_angle_alpha     90.00
_cell_angle_beta     106.5790(10)
_cell_angle_gamma     90.00
_cell_volume     2400.7(4)
_cell_formula_units_Z     4
_cell_measurement_reflns_used     ?
_cell_measurement_theta_min     2.03
_cell_measurement_theta_max     26.3
_cell_measurement_temperature     292(2)
_exptl_crystal_description     block
_exptl_crystal_colour     yellow
_exptl_crystal_size_max     0.54
_exptl_crystal_size_mid     0.23
_exptl_crystal_size_min     0.18
_exptl_crystal_density_diffrn     1.665
_exptl_crystal_density_meas     ?
_exptl_crystal_density_method     'not measured'
_exptl_crystal_F_000     1224
_exptl_absorpt_coefficient_mu     0.979
_exptl_absorpt_correction_type     multi-scan
_exptl_absorpt_process_details     '(SADABS; Bruker, 1998)'
_exptl_absorpt_correction_T_min     0.762
_exptl_absorpt_correction_T_max     0.839
_exptl_special_details
;
;
_diffrn_ambient_temperature     292(2)
_diffrn_radiation_type     MoK\a
_diffrn_radiation_wavelength     0.71073
_diffrn_radiation_source     'fine-focus sealed tube'
_diffrn_radiation_monochromator     graphite
_diffrn_measurement_device_type     'Bruker SMART'
_diffrn_measurement_method     \w
_diffrn_detector_area_resol_mean     0
_diffrn_reflns_number     14040
_diffrn_reflns_av_R_equivalents     0.0644
_diffrn_reflns_av_sigmaI/netI     0.0572
_diffrn_reflns_theta_min     2.03
_diffrn_reflns_theta_max     26.03
_diffrn_reflns_theta_full     26.03
_diffrn_measured_fraction_theta_max     0.998
_diffrn_measured_fraction_theta_full     0.998
_diffrn_reflns_limit_h_min     -5
_diffrn_reflns_limit_h_max     8
_diffrn_reflns_limit_k_min     -39
_diffrn_reflns_limit_k_max     39
_diffrn_reflns_limit_l_min     -13
_diffrn_reflns_limit_l_max     13
_diffrn_standards_number     0
_diffrn_standards_interval_count     0
_diffrn_standards_interval_time     0
_diffrn_standards_decay_%     0
_refine_special_details
;
 Refinement of F^2^ against ALL reflections.  The weighted R-factor wR and
 goodness of fit S are based on F^2^, conventional R-factors R are based
 on F, with F set to zero for negative F^2^. The threshold expression of
 F^2^ > 2sigma(F^2^) is used only for calculating R-factors(gt) etc. and is
 not relevant to the choice of reflections for refinement.  R-factors based
 on F^2^ are statistically about twice as large as those based on F, and R-
 factors based on ALL data will be even larger.
;
_reflns_number_total     4721
_reflns_number_gt     3839
_reflns_threshold_expression     I>2sigma(I)
_refine_ls_structure_factor_coef     Fsqd
_refine_ls_matrix_type     full
_refine_ls_R_factor_all     0.0648
_refine_ls_R_factor_gt     0.0506
_refine_ls_wR_factor_gt     0.1136
_refine_ls_wR_factor_ref     0.1194
_refine_ls_goodness_of_fit_ref     1.067
_refine_ls_restrained_S_all     1.067
_refine_ls_number_reflns     4721
_refine_ls_number_parameters     325
_refine_ls_number_restraints     0
_refine_ls_hydrogen_treatment     constr
_refine_ls_weighting_scheme     calc
_refine_ls_weighting_details
         'calc w=1/[\s^2^(Fo^2^)+(0.0547P)^2^+1.8475P] where P=(Fo^2^+2Fc^2^)/3'
_atom_sites_solution_hydrogens     geom
_atom_sites_solution_primary     direct
_atom_sites_solution_secondary     difmap
_refine_ls_shift/su_max     0.001
_refine_ls_shift/su_mean     0.000
_refine_diff_density_max     0.848
_refine_diff_density_min     -0.808
_refine_ls_extinction_method     none
_refine_ls_extinction_coef     ?
loop_
    _atom_type_symbol
    _atom_type_description
    _atom_type_scat_dispersion_real
    _atom_type_scat_dispersion_imag
    _atom_type_scat_source
    'C' 'C' 0.0033 0.0016
                         'International Tables Vol C Tables 4.2.6.8 and 6.1.1.4'
    'H' 'H' 0.0000 0.0000
                         'International Tables Vol C Tables 4.2.6.8 and 6.1.1.4'
    'Cd' 'Cd' -0.8075 1.2024
                         'International Tables Vol C Tables 4.2.6.8 and 6.1.1.4'
    'N' 'N' 0.0061 0.0033
                         'International Tables Vol C Tables 4.2.6.8 and 6.1.1.4'
    'O' 'O' 0.0106 0.0060
                         'International Tables Vol C Tables 4.2.6.8 and 6.1.1.4'
_computing_data_collection     'SMART (Bruker, 1998)'
_computing_cell_refinement     'SAINT (Bruker, 1998)'
_computing_data_reduction     'SAINT (Bruker, 1998)'
_computing_structure_solution     'SHELXS97 (Sheldrick, 2008)'
_computing_structure_refinement     'SHELXL97 (Sheldrick, 2008)'
_computing_molecular_graphics     'SHELXTL (Sheldrick, 2008)'
_computing_publication_material     'SHELXTL (Sheldrick, 2008)'
loop_
    _atom_site_type_symbol
    _atom_site_label
    _atom_site_fract_x
    _atom_site_fract_y
    _atom_site_fract_z
    _atom_site_U_iso_or_equiv
    _atom_site_adp_type
    _atom_site_calc_flag
    _atom_site_refinement_flags
    _atom_site_occupancy
    _atom_site_disorder_assembly
    _atom_site_disorder_group
    Cd Cd1 0.56424(5) 0.130201(10) 0.55013(3) 0.02848(13) Uani d . 1 . .
    O O1 0.7075(5) 0.13446(11) 0.7651(3) 0.0416(9) Uani d . 1 . .
    O OW1 0.8374(4) 0.09822(9) 0.5298(3) 0.0312(7) Uani d . 1 . .
    H HW1A 0.8890 0.1109 0.4809 0.037 Uiso d R 1 . .
    H HW1B 0.9250 0.0942 0.5979 0.037 Uiso d R 1 . .
    O O2 0.5183(5) 0.07925(12) 0.7288(3) 0.0456(9) Uani d . 1 . .
    O OW2 0.2993(5) 0.16577(13) 0.5563(3) 0.0578(12) Uani d . 1 . .
    H HW2A 0.2058 0.1667 0.4891 0.069 Uiso d R 1 . .
    H HW2B 0.2668 0.1774 0.6207 0.069 Uiso d R 1 . .
    O O3 0.9536(5) 0.18494(9) 1.2167(3) 0.0336(8) Uani d . 1 . .
    O OW3 0.7151(6) 0.19952(11) 0.5577(3) 0.0515(10) Uani d . 1 . .
    H HW3A 0.7787 0.2095 0.6338 0.062 Uiso d R 1 . .
    H HW3B 0.7838 0.2084 0.5131 0.062 Uiso d R 1 . .
    O O4 0.9934(5) 0.13719(10) 1.3685(3) 0.0333(8) Uani d . 1 . .
    O O5 0.1452(5) 0.05436(10) -0.0081(3) 0.0349(8) Uani d . 1 . .
    N N1 0.4690(5) 0.14857(11) 0.3209(3) 0.0259(8) Uani d . 1 . .
    N N2 0.3800(5) 0.07067(11) 0.4391(3) 0.0264(8) Uani d . 1 . .
    C C1 0.4799(7) 0.18203(14) 0.2489(5) 0.0333(11) Uani d . 1 . .
    H H1 0.5383 0.2064 0.2889 0.040 Uiso calc R 1 . .
    C C2 0.4087(7) 0.18207(15) 0.1182(5) 0.0359(11) Uani d . 1 . .
    H H2A 0.4202 0.2062 0.0733 0.043 Uiso calc R 1 . .
    C C3 0.3204(7) 0.14672(15) 0.0531(4) 0.0316(10) Uani d . 1 . .
    H H3 0.2742 0.1462 -0.0347 0.038 Uiso calc R 1 . .
    C C4 0.3049(6) 0.11249(14) 0.1256(4) 0.0263(9) Uani d . 1 . .
    C C5 0.2193(6) 0.06945(14) 0.0947(4) 0.0287(10) Uani d . 1 . .
    C C6 0.2442(6) 0.04832(13) 0.2210(4) 0.0245(9) Uani d . 1 . .
    C C7 0.1839(6) 0.01058(14) 0.2564(4) 0.0308(10) Uani d . 1 . .
    H H7 0.1212 -0.0094 0.1972 0.037 Uiso calc R 1 . .
    C C8 0.2219(7) 0.00387(14) 0.3860(4) 0.0334(11) Uani d . 1 . .
    H H8 0.1813 -0.0210 0.4147 0.040 Uiso calc R 1 . .
    C C9 0.3191(7) 0.03368(14) 0.4727(4) 0.0312(10) Uani d . 1 . .
    H H9 0.3436 0.0278 0.5585 0.037 Uiso calc R 1 . .
    C C10 0.3391(6) 0.07652(13) 0.3142(4) 0.0221(9) Uani d . 1 . .
    C C11 0.3795(6) 0.11571(13) 0.2567(4) 0.0243(9) Uani d . 1 . .
    C C12 0.9333(6) 0.14869(14) 1.2546(4) 0.0251(9) Uani d . 1 . .
    C C13 0.8319(6) 0.11616(13) 1.1591(4) 0.0234(9) Uani d . 1 . .
    C C14 0.7805(6) 0.12412(13) 1.0307(4) 0.0243(9) Uani d . 1 . .
    H H14 0.8081 0.1503 1.0025 0.029 Uiso calc R 1 . .
    C C15 0.6886(6) 0.09410(14) 0.9428(4) 0.0274(10) Uani d . 1 . .
    C C16 0.6496(7) 0.05520(15) 0.9856(5) 0.0338(11) Uani d . 1 . .
    H H16 0.5879 0.0349 0.9274 0.041 Uiso calc R 1 . .
    C C17 0.7005(7) 0.04609(14) 1.1122(5) 0.0337(11) Uani d . 1 . .
    H H17 0.6737 0.0197 1.1393 0.040 Uiso calc R 1 . .
    C C18 0.7922(6) 0.07636(14) 1.2003(4) 0.0285(10) Uani d . 1 . .
    H H18 0.8271 0.0702 1.2863 0.034 Uiso calc R 1 . .
    C C19 0.6332(6) 0.10307(16) 0.8034(4) 0.0321(11) Uani d . 1 . .
    O OW4 0.1300(5) 0.07422(14) 0.7339(3) 0.0625(12) Uani d . 1 . .
    H HW4A 0.1331 0.0676 0.8169 0.075 Uiso d R 1 . .
    H HW4B 0.2467 0.0716 0.7319 0.075 Uiso d R 1 . .
    O OW5 0.2756(7) 0.19371(15) 0.7778(4) 0.0766(14) Uani d . 1 . .
    H HW5A 0.1698 0.1891 0.7959 0.092 Uiso d R 1 . .
    H HW5B 0.3185 0.2198 0.8040 0.092 Uiso d R 1 . .
    O OW6 0.3635(6) 0.25918(11) 0.5216(3) 0.0536(11) Uani d . 1 . .
    H HW6A 0.3927 0.2793 0.5723 0.064 Uiso d R 1 . .
    H HW6B 0.4312 0.2386 0.5545 0.064 Uiso d R 1 . .
    O OW7 0.9155(6) 0.20440(13) 0.8111(3) 0.0589(11) Uani d . 1 . .
    H HW7A 0.8662 0.1781 0.8182 0.071 Uiso d R 1 . .
    H HW7B 0.8881 0.2207 0.8634 0.071 Uiso d R 1 . .
    O OW8 0.4647(6) 0.26328(12) 0.9142(4) 0.0279(9) Uani d P 0.75 . .
    H HW8A 0.4693 0.2841 0.8685 0.033 Uiso d PR 0.75 A .
    H HW8B 0.5802 0.2546 0.9405 0.033 Uiso d PR 0.75 . .
    O OW8' 0.477(2) 0.2319(4) 1.0368(17) 0.061(5) Uani d P 0.25 A -1
    H H8' 0.4158 0.2104 1.0082 0.073 Uiso d PR 0.25 A -1
    H H8'' 0.5963 0.2359 1.0493 0.073 Uiso d PR 0.25 A -1
loop_
    _atom_site_aniso_label
    _atom_site_aniso_U_11
    _atom_site_aniso_U_22
    _atom_site_aniso_U_33
    _atom_site_aniso_U_12
    _atom_site_aniso_U_13
    _atom_site_aniso_U_23
    Cd1 0.0292(2) 0.03009(19) 0.02268(19) 0.00057(15) 0.00189(14) -0.00493(14)
    O1 0.044(2) 0.054(2) 0.0225(17) -0.0072(17) 0.0024(16) -0.0039(15)
    OW1 0.0296(17) 0.0403(18) 0.0240(16) -0.0001(14) 0.0079(14) 0.0083(14)
    O2 0.036(2) 0.064(2) 0.034(2) -0.0091(18) 0.0051(16) -0.0191(18)
    OW2 0.034(2) 0.092(3) 0.036(2) 0.028(2) -0.0080(17) -0.033(2)
    O3 0.044(2) 0.0315(17) 0.0209(16) -0.0052(15) 0.0032(15) -0.0013(13)
    OW3 0.068(3) 0.039(2) 0.035(2) -0.0166(19) -0.0034(19) -0.0003(16)
    O4 0.0363(19) 0.0418(19) 0.0182(16) -0.0087(15) 0.0019(14) 0.0018(13)
    O5 0.0340(18) 0.0456(19) 0.0220(17) -0.0038(15) 0.0032(14) -0.0081(15)
    N1 0.0227(19) 0.0261(18) 0.026(2) 0.0014(16) 0.0030(16) -0.0035(16)
    N2 0.0241(19) 0.0296(19) 0.0224(19) 0.0020(15) 0.0016(16) -0.0012(15)
    C1 0.033(3) 0.026(2) 0.044(3) -0.003(2) 0.015(2) -0.002(2)
    C2 0.036(3) 0.034(3) 0.038(3) 0.002(2) 0.012(2) 0.010(2)
    C3 0.032(3) 0.037(2) 0.027(2) 0.006(2) 0.011(2) 0.005(2)
    C4 0.020(2) 0.033(2) 0.023(2) 0.0041(19) 0.0023(18) 0.0000(19)
    C5 0.021(2) 0.035(2) 0.031(3) 0.0055(19) 0.009(2) -0.006(2)
    C6 0.021(2) 0.030(2) 0.021(2) 0.0025(18) 0.0029(18) -0.0022(17)
    C7 0.028(2) 0.029(2) 0.032(3) -0.0005(19) 0.003(2) -0.007(2)
    C8 0.039(3) 0.025(2) 0.035(3) -0.003(2) 0.009(2) 0.005(2)
    C9 0.035(3) 0.034(2) 0.023(2) 0.004(2) 0.007(2) 0.0049(19)
    C10 0.019(2) 0.025(2) 0.021(2) 0.0022(17) 0.0026(17) -0.0035(17)
    C11 0.017(2) 0.029(2) 0.027(2) 0.0039(18) 0.0060(18) 0.0015(18)
    C12 0.016(2) 0.038(2) 0.022(2) 0.0006(19) 0.0060(18) -0.0037(19)
    C13 0.018(2) 0.028(2) 0.026(2) 0.0011(17) 0.0085(18) -0.0039(18)
    C14 0.021(2) 0.028(2) 0.025(2) 0.0008(18) 0.0085(18) -0.0035(18)
    C15 0.016(2) 0.038(2) 0.027(2) 0.0002(19) 0.0053(18) -0.006(2)
    C16 0.024(2) 0.039(3) 0.039(3) -0.007(2) 0.009(2) -0.018(2)
    C17 0.033(3) 0.030(2) 0.040(3) -0.006(2) 0.014(2) -0.001(2)
    C18 0.024(2) 0.034(2) 0.027(2) 0.0000(19) 0.0061(19) 0.0018(19)
    C19 0.020(2) 0.047(3) 0.027(2) 0.008(2) 0.002(2) -0.010(2)
    OW4 0.035(2) 0.115(4) 0.034(2) -0.009(2) 0.0048(18) 0.020(2)
    OW5 0.085(3) 0.096(3) 0.061(3) -0.034(3) 0.041(3) -0.030(3)
    OW6 0.090(3) 0.0289(18) 0.035(2) 0.0020(19) 0.008(2) 0.0007(15)
    OW7 0.068(3) 0.069(3) 0.041(2) -0.021(2) 0.018(2) -0.0136(19)
    OW8 0.036(2) 0.0227(19) 0.025(2) 0.0051(17) 0.0096(19) 0.0136(16)
    OW8' 0.060(10) 0.038(8) 0.096(14) -0.021(8) 0.040(10) 0.007(8)
_geom_special_details
;
 All esds (except the esd in the dihedral angle between two l.s. planes)
 are estimated using the full covariance matrix.  The cell esds are taken
 into account individually in the estimation of esds in distances, angles
 and torsion angles; correlations between esds in cell parameters are only
 used when they are defined by crystal symmetry.  An approximate (isotropic)
 treatment of cell esds is used for estimating esds involving l.s. planes.
;
loop_
    _geom_bond_atom_site_label_1
    _geom_bond_atom_site_label_2
    _geom_bond_site_symmetry_2
    _geom_bond_distance
    _geom_bond_publ_flag
    Cd1 OW2 . 2.219(3) ?
    Cd1 OW1 . 2.264(3) ?
    Cd1 O1 . 2.302(3) ?
    Cd1 N2 . 2.431(4) ?
    Cd1 OW3 . 2.449(3) ?
    Cd1 N1 . 2.492(4) ?
    Cd1 O2 . 2.645(4) ?
    O1 C19 . 1.260(6) ?
    OW1 HW1A . 0.8387 ?
    OW1 HW1B . 0.8379 ?
    O2 C19 . 1.241(5) ?
    OW2 HW2A . 0.8440 ?
    OW2 HW2B . 0.8887 ?
    O3 C12 . 1.252(5) ?
    OW3 HW3A . 0.8910 ?
    OW3 HW3B . 0.8352 ?
    O4 C12 . 1.259(5) ?
    O5 C5 . 1.206(5) ?
    N1 C11 . 1.323(6) ?
    N1 C1 . 1.346(6) ?
    N2 C10 . 1.336(5) ?
    N2 C9 . 1.345(6) ?
    C1 C2 . 1.385(7) ?
    C1 H1 . 0.9300 ?
    C2 C3 . 1.387(7) ?
    C2 H2A . 0.9300 ?
    C3 C4 . 1.376(6) ?
    C3 H3 . 0.9300 ?
    C4 C11 . 1.394(6) ?
    C4 C5 . 1.501(6) ?
    C5 C6 . 1.511(6) ?
    C6 C7 . 1.372(6) ?
    C6 C10 . 1.388(6) ?
    C7 C8 . 1.394(6) ?
    C7 H7 . 0.9300 ?
    C8 C9 . 1.386(6) ?
    C8 H8 . 0.9300 ?
    C9 H9 . 0.9300 ?
    C10 C11 . 1.467(6) ?
    C12 C13 . 1.508(6) ?
    C13 C14 . 1.381(6) ?
    C13 C18 . 1.404(6) ?
    C14 C15 . 1.386(6) ?
    C14 H14 . 0.9300 ?
    C15 C16 . 1.383(7) ?
    C15 C19 . 1.502(6) ?
    C16 C17 . 1.370(7) ?
    C16 H16 . 0.9300 ?
    C17 C18 . 1.393(6) ?
    C17 H17 . 0.9300 ?
    C18 H18 . 0.9300 ?
    OW4 HW4A . 0.9335 ?
    OW4 HW4B . 0.8417 ?
    OW5 HW5A . 0.8459 ?
    OW5 HW5B . 0.9059 ?
    OW6 HW6A . 0.8383 ?
    OW6 HW6B . 0.8348 ?
    OW7 HW7A . 0.9227 ?
    OW7 HW7B . 0.8391 ?
    OW8 OW8' . 1.663(16) ?
    OW8 HW8A . 0.8407 ?
    OW8 HW8B . 0.8376 ?
    OW8' H8' . 0.8260 ?
    OW8' H8'' . 0.8296 ?
loop_
    _geom_angle_atom_site_label_1
    _geom_angle_atom_site_label_2
    _geom_angle_atom_site_label_3
    _geom_angle_site_symmetry_1
    _geom_angle_site_symmetry_3
    _geom_angle
    _geom_angle_publ_flag
    OW2 Cd1 OW1 . . 174.63(14) ?
    OW2 Cd1 O1 . . 93.95(13) ?
    OW1 Cd1 O1 . . 89.31(12) ?
    OW2 Cd1 N2 . . 94.20(13) ?
    OW1 Cd1 N2 . . 87.35(11) ?
    O1 Cd1 N2 . . 125.57(12) ?
    OW2 Cd1 OW3 . . 84.62(15) ?
    OW1 Cd1 OW3 . . 91.66(12) ?
    O1 Cd1 OW3 . . 81.41(12) ?
    N2 Cd1 OW3 . . 152.96(12) ?
    OW2 Cd1 N1 . . 85.60(13) ?
    OW1 Cd1 N1 . . 89.90(11) ?
    O1 Cd1 N1 . . 160.53(12) ?
    N2 Cd1 N1 . . 73.81(12) ?
    OW3 Cd1 N1 . . 79.17(12) ?
    OW2 Cd1 O2 . . 90.23(14) ?
    OW1 Cd1 O2 . . 95.13(11) ?
    O1 Cd1 O2 . . 51.81(11) ?
    N2 Cd1 O2 . . 74.44(11) ?
    OW3 Cd1 O2 . . 132.49(11) ?
    N1 Cd1 O2 . . 147.56(11) ?
    C19 O1 Cd1 . . 101.1(3) ?
    Cd1 OW1 HW1A . . 113.1 ?
    Cd1 OW1 HW1B . . 114.9 ?
    HW1A OW1 HW1B . . 107.4 ?
    C19 O2 Cd1 . . 85.4(3) ?
    Cd1 OW2 HW2A . . 117.1 ?
    Cd1 OW2 HW2B . . 131.0 ?
    HW2A OW2 HW2B . . 111.6 ?
    Cd1 OW3 HW3A . . 117.0 ?
    Cd1 OW3 HW3B . . 127.6 ?
    HW3A OW3 HW3B . . 102.0 ?
    C11 N1 C1 . . 114.3(4) ?
    C11 N1 Cd1 . . 107.9(3) ?
    C1 N1 Cd1 . . 137.8(3) ?
    C10 N2 C9 . . 114.5(4) ?
    C10 N2 Cd1 . . 109.7(3) ?
    C9 N2 Cd1 . . 135.7(3) ?
    N1 C1 C2 . . 123.3(4) ?
    N1 C1 H1 . . 118.3 ?
    C2 C1 H1 . . 118.3 ?
    C1 C2 C3 . . 121.0(4) ?
    C1 C2 H2A . . 119.5 ?
    C3 C2 H2A . . 119.5 ?
    C4 C3 C2 . . 116.4(4) ?
    C4 C3 H3 . . 121.8 ?
    C2 C3 H3 . . 121.8 ?
    C3 C4 C11 . . 118.3(4) ?
    C3 C4 C5 . . 133.5(4) ?
    C11 C4 C5 . . 108.2(4) ?
    O5 C5 C4 . . 128.2(4) ?
    O5 C5 C6 . . 126.4(4) ?
    C4 C5 C6 . . 105.4(4) ?
    C7 C6 C10 . . 118.9(4) ?
    C7 C6 C5 . . 133.6(4) ?
    C10 C6 C5 . . 107.4(4) ?
    C6 C7 C8 . . 116.2(4) ?
    C6 C7 H7 . . 121.9 ?
    C8 C7 H7 . . 121.9 ?
    C9 C8 C7 . . 121.0(4) ?
    C9 C8 H8 . . 119.5 ?
    C7 C8 H8 . . 119.5 ?
    N2 C9 C8 . . 123.2(4) ?
    N2 C9 H9 . . 118.4 ?
    C8 C9 H9 . . 118.4 ?
    N2 C10 C6 . . 126.2(4) ?
    N2 C10 C11 . . 123.5(4) ?
    C6 C10 C11 . . 110.2(4) ?
    N1 C11 C4 . . 126.6(4) ?
    N1 C11 C10 . . 124.6(4) ?
    C4 C11 C10 . . 108.8(4) ?
    O3 C12 O4 . . 124.3(4) ?
    O3 C12 C13 . . 118.7(4) ?
    O4 C12 C13 . . 117.1(4) ?
    C14 C13 C18 . . 118.7(4) ?
    C14 C13 C12 . . 121.6(4) ?
    C18 C13 C12 . . 119.7(4) ?
    C13 C14 C15 . . 121.6(4) ?
    C13 C14 H14 . . 119.2 ?
    C15 C14 H14 . . 119.2 ?
    C16 C15 C14 . . 118.8(4) ?
    C16 C15 C19 . . 120.0(4) ?
    C14 C15 C19 . . 121.2(4) ?
    C17 C16 C15 . . 121.1(4) ?
    C17 C16 H16 . . 119.4 ?
    C15 C16 H16 . . 119.4 ?
    C16 C17 C18 . . 120.0(4) ?
    C16 C17 H17 . . 120.0 ?
    C18 C17 H17 . . 120.0 ?
    C17 C18 C13 . . 119.9(4) ?
    C17 C18 H18 . . 120.1 ?
    C13 C18 H18 . . 120.1 ?
    O2 C19 O1 . . 121.7(4) ?
    O2 C19 C15 . . 119.6(5) ?
    O1 C19 C15 . . 118.8(4) ?
    HW4A OW4 HW4B . . 104.8 ?
    HW5A OW5 HW5B . . 109.1 ?
    HW6A OW6 HW6B . . 108.2 ?
    HW7A OW7 HW7B . . 109.6 ?
    OW8' OW8 HW8A . . 163.9 ?
    OW8' OW8 HW8B . . 72.6 ?
    HW8A OW8 HW8B . . 105.4 ?
    OW8 OW8' H8' . . 106.8 ?
    OW8 OW8' H8'' . . 81.8 ?
    H8' OW8' H8'' . . 126.5 ?
loop_
    _geom_torsion_atom_site_label_1
    _geom_torsion_atom_site_label_2
    _geom_torsion_atom_site_label_3
    _geom_torsion_atom_site_label_4
    _geom_torsion_site_symmetry_1
    _geom_torsion_site_symmetry_2
    _geom_torsion_site_symmetry_3
    _geom_torsion_site_symmetry_4
    _geom_torsion
    _geom_torsion_publ_flag
    OW2 Cd1 O1 C19 . . . . 86.5(3) ?
    OW1 Cd1 O1 C19 . . . . -97.7(3) ?
    N2 Cd1 O1 C19 . . . . -11.5(3) ?
    OW3 Cd1 O1 C19 . . . . 170.5(3) ?
    N1 Cd1 O1 C19 . . . . 174.5(3) ?
    O2 Cd1 O1 C19 . . . . -0.7(3) ?
    OW2 Cd1 O2 C19 . . . . -94.2(3) ?
    OW1 Cd1 O2 C19 . . . . 85.7(3) ?
    O1 Cd1 O2 C19 . . . . 0.7(3) ?
    N2 Cd1 O2 C19 . . . . 171.5(3) ?
    OW3 Cd1 O2 C19 . . . . -11.3(3) ?
    N1 Cd1 O2 C19 . . . . -176.3(3) ?
    OW2 Cd1 N1 C11 . . . . -99.8(3) ?
    OW1 Cd1 N1 C11 . . . . 83.2(3) ?
    O1 Cd1 N1 C11 . . . . 170.8(3) ?
    N2 Cd1 N1 C11 . . . . -4.1(3) ?
    OW3 Cd1 N1 C11 . . . . 174.9(3) ?
    O2 Cd1 N1 C11 . . . . -16.3(4) ?
    OW2 Cd1 N1 C1 . . . . 78.2(4) ?
    OW1 Cd1 N1 C1 . . . . -98.9(4) ?
    O1 Cd1 N1 C1 . . . . -11.2(7) ?
    N2 Cd1 N1 C1 . . . . 173.9(5) ?
    OW3 Cd1 N1 C1 . . . . -7.2(4) ?
    O2 Cd1 N1 C1 . . . . 161.7(4) ?
    OW2 Cd1 N2 C10 . . . . 89.9(3) ?
    OW1 Cd1 N2 C10 . . . . -85.0(3) ?
    O1 Cd1 N2 C10 . . . . -172.2(3) ?
    OW3 Cd1 N2 C10 . . . . 3.5(5) ?
    N1 Cd1 N2 C10 . . . . 5.7(3) ?
    O2 Cd1 N2 C10 . . . . 179.0(3) ?
    OW2 Cd1 N2 C9 . . . . -93.6(4) ?
    OW1 Cd1 N2 C9 . . . . 91.6(4) ?
    O1 Cd1 N2 C9 . . . . 4.3(5) ?
    OW3 Cd1 N2 C9 . . . . -180.0(4) ?
    N1 Cd1 N2 C9 . . . . -177.8(4) ?
    O2 Cd1 N2 C9 . . . . -4.5(4) ?
    C11 N1 C1 C2 . . . . -1.6(6) ?
    Cd1 N1 C1 C2 . . . . -179.5(3) ?
    N1 C1 C2 C3 . . . . -0.1(8) ?
    C1 C2 C3 C4 . . . . 1.2(7) ?
    C2 C3 C4 C11 . . . . -0.6(6) ?
    C2 C3 C4 C5 . . . . 178.9(5) ?
    C3 C4 C5 O5 . . . . 2.2(8) ?
    C11 C4 C5 O5 . . . . -178.2(4) ?
    C3 C4 C5 C6 . . . . -177.5(5) ?
    C11 C4 C5 C6 . . . . 2.1(5) ?
    O5 C5 C6 C7 . . . . -5.5(8) ?
    C4 C5 C6 C7 . . . . 174.2(5) ?
    O5 C5 C6 C10 . . . . 179.0(4) ?
    C4 C5 C6 C10 . . . . -1.2(4) ?
    C10 C6 C7 C8 . . . . 0.8(6) ?
    C5 C6 C7 C8 . . . . -174.3(4) ?
    C6 C7 C8 C9 . . . . -1.4(7) ?
    C10 N2 C9 C8 . . . . 0.0(6) ?
    Cd1 N2 C9 C8 . . . . -176.4(3) ?
    C7 C8 C9 N2 . . . . 1.0(7) ?
    C9 N2 C10 C6 . . . . -0.6(6) ?
    Cd1 N2 C10 C6 . . . . 176.7(3) ?
    C9 N2 C10 C11 . . . . 175.5(4) ?
    Cd1 N2 C10 C11 . . . . -7.2(5) ?
    C7 C6 C10 N2 . . . . 0.2(7) ?
    C5 C6 C10 N2 . . . . 176.5(4) ?
    C7 C6 C10 C11 . . . . -176.3(4) ?
    C5 C6 C10 C11 . . . . 0.0(5) ?
    C1 N1 C11 C4 . . . . 2.4(6) ?
    Cd1 N1 C11 C4 . . . . -179.1(4) ?
    C1 N1 C11 C10 . . . . -176.2(4) ?
    Cd1 N1 C11 C10 . . . . 2.3(5) ?
    C3 C4 C11 N1 . . . . -1.3(7) ?
    C5 C4 C11 N1 . . . . 179.0(4) ?
    C3 C4 C11 C10 . . . . 177.5(4) ?
    C5 C4 C11 C10 . . . . -2.2(5) ?
    N2 C10 C11 N1 . . . . 3.6(7) ?
    C6 C10 C11 N1 . . . . -179.7(4) ?
    N2 C10 C11 C4 . . . . -175.2(4) ?
    C6 C10 C11 C4 . . . . 1.4(5) ?
    O3 C12 C13 C14 . . . . 7.0(6) ?
    O4 C12 C13 C14 . . . . -172.5(4) ?
    O3 C12 C13 C18 . . . . -174.5(4) ?
    O4 C12 C13 C18 . . . . 5.9(6) ?
    C18 C13 C14 C15 . . . . 1.0(6) ?
    C12 C13 C14 C15 . . . . 179.5(4) ?
    C13 C14 C15 C16 . . . . -0.6(6) ?
    C13 C14 C15 C19 . . . . 180.0(4) ?
    C14 C15 C16 C17 . . . . -0.1(7) ?
    C19 C15 C16 C17 . . . . 179.3(4) ?
    C15 C16 C17 C18 . . . . 0.3(7) ?
    C16 C17 C18 C13 . . . . 0.1(7) ?
    C14 C13 C18 C17 . . . . -0.8(6) ?
    C12 C13 C18 C17 . . . . -179.3(4) ?
    Cd1 O2 C19 O1 . . . . -1.1(4) ?
    Cd1 O2 C19 C15 . . . . 179.9(4) ?
    Cd1 O1 C19 O2 . . . . 1.3(5) ?
    Cd1 O1 C19 C15 . . . . -179.7(3) ?
    C16 C15 C19 O2 . . . . 14.8(6) ?
    C14 C15 C19 O2 . . . . -165.8(4) ?
    C16 C15 C19 O1 . . . . -164.2(4) ?
    C14 C15 C19 O1 . . . . 15.2(6) ?
loop_
    _geom_hbond_atom_site_label_D
    _geom_hbond_atom_site_label_H
    _geom_hbond_atom_site_label_A
    _geom_hbond_site_symmetry_A
    _geom_hbond_distance_DH
    _geom_hbond_distance_HA
    _geom_hbond_distance_DA
    _geom_hbond_angle_DHA
    OW1 HW1A O4 1_554 0.84 1.82 2.660(4) 177.3
    OW1 HW1B OW4 1_655 0.84 1.88 2.705(5) 167.5
    OW2 HW2A O4 1_454 0.84 1.95 2.700(5) 147.9
    OW3 HW3B OW8 4_665 0.84 2.11 2.945(6) 173.5
    OW3 HW3A OW7 . 0.89 1.93 2.756(5) 154.1
    OW5 HW5A OW7 1_455 0.85 1.93 2.714(6) 153.9
    OW4 HW4B O2 . 0.84 1.96 2.787(5) 167.1
    OW6 HW6A O3 4_565 0.84 1.90 2.725(5) 166.0
    OW7 HW7B OW6 4_666 0.84 1.91 2.715(5) 159.1
    OW8 HW8A O3 4_565 0.84 1.92 2.717(5) 158.0
    OW8 HW8A O4 4_565 0.84 2.52 3.230(5) 143.4
    OW8 HW8B OW6 4_666 0.84 2.01 2.839(6) 171.6
    OW6 HW6B OW3 . 0.83 2.37 3.079(5) 143.8
    OW6 HW6B OW2 . 0.83 2.51 3.055(6) 124.2
    OW7 HW7A O1 . 0.92 1.78 2.646(5) 154.7
