# Supplementary material for: Triaqua­(benzene-1,3-dicarboxyl­ato)(4,5-diaza­fluoren-9-one)cadmium(II) penta­hydrate
Source: Acta Crystallogr Sect E Struct Rep Online. 2010 Nov 13;66(Pt 12):m1572–3. doi: 10.1107/S1600536810045551 (PMC3011731; doi:10.1107/S1600536810045551)
Supplement: Supplementary file 2 [file e-66-m1572-Isup2.hkl]

# 
# h,k,l, Fc-squared, Fo-squared, sigma(Fo-squared) and status flag 
# 
data_I 
_shelx_title ' I         P2(1)/n      R = 0.05' 
_shelx_refln_list_code          4 
_shelx_F_calc_maximum      323.56 
_exptl_crystal_F_000      1224.00 
_reflns_d_resolution_high  0.8097 
 
loop_ 
 _symmetry_equiv_pos_as_xyz 
 'x, y, z' 
 '-x+1/2, y+1/2, -z+1/2' 
 '-x, -y, -z' 
 'x-1/2, -y-1/2, z-1/2' 
 
_cell_length_a     7.1218 
_cell_length_b    31.8930 
_cell_length_c    11.0278 
_cell_angle_alpha  90.000 
_cell_angle_beta  106.579 
_cell_angle_gamma  90.000 
 
_shelx_F_squared_multiplier     1.000 
 
loop_ 
 _refln_index_h 
 _refln_index_k 
 _refln_index_l 
 _refln_F_squared_calc 
 _refln_F_squared_meas 
 _refln_F_squared_sigma 
 _refln_observed_status 
   2   0   0      619.68      501.49     40.73 o 
   4   0   0        2.41        7.82     26.36 o 
   6   0   0      156.40      125.18     67.03 o 
   8   0   0     2127.57     2014.84    199.86 o 
   1   1   0    18498.57    20804.32    151.87 o 
   2   1   0     3352.13     3345.43     54.27 o 
   3   1   0      603.35      623.19     34.97 o 
   4   1   0     2549.22     2382.82     65.99 o 
   5   1   0      315.42      353.50     37.75 o 
   6   1   0      132.68      182.02     52.50 o 
   7   1   0      616.78      571.27     87.00 o 
   8   1   0       52.28      161.62     64.43 o 
   1   2   0     4696.72     5162.58     55.03 o 
   2   2   0    14662.06    17488.37    237.92 o 
   3   2   0    15751.62    16056.61    136.86 o 
   4   2   0      896.19      942.82     46.84 o 
   5   2   0     8003.64     7761.22    126.59 o 
   6   2   0      600.90      610.93     77.37 o 
   7   2   0      911.59      908.76    101.97 o 
   8   2   0       49.38       90.28     54.88 o 
   1   3   0    13940.09    15987.13    187.48 o 
   2   3   0    13103.46    13805.91    151.53 o 
   3   3   0      616.63      646.08     35.76 o 
   4   3   0     8943.80     9365.36    157.54 o 
   5   3   0        1.91       11.01     22.14 o 
   6   3   0      760.57      799.95     85.45 o 
   7   3   0     2010.16     1853.67    125.65 o 
   8   3   0        2.67       26.79     48.36 o 
   0   4   0   104690.88    99274.59    619.79 o 
   1   4   0     1875.97     2093.06     38.79 o 
   2   4   0     8773.01     8558.69     97.54 o 
   3   4   0     2818.08     2691.57     69.13 o 
   4   4   0        2.80       11.19     19.10 o 
   5   4   0       95.12       74.88     25.50 o 
   6   4   0      822.03      855.92     69.85 o 
   7   4   0      249.24      223.94     64.18 o 
   8   4   0     1655.36     1459.47    123.90 o 
   1   5   0    19393.71    20518.53    392.12 o 
   2   5   0      238.33      223.89     24.19 o 
   3   5   0     1794.56     1723.45     65.50 o 
   4   5   0     8762.66     9361.27    124.74 o 
   5   5   0     1277.76     1250.44     69.58 o 
   6   5   0      184.73      255.21     46.47 o 
   7   5   0      550.39      421.02     80.78 o 
   8   5   0       33.59       74.75     51.02 o 
   0   6   0      936.78     1339.67     65.04 o 
   1   6   0    17782.67    19780.78    469.66 o 
   2   6   0     1192.58     1347.32     47.12 o 
   3   6   0     6149.03     6178.67    118.07 o 
   4   6   0     3501.72     3357.16     90.17 o 
   5   6   0     3452.69     3468.38    114.11 o 
   6   6   0      792.67      846.26     70.80 o 
   7   6   0      146.80      228.57     78.20 o 
   8   6   0      458.01      507.03     93.06 o 
   1   7   0    17191.43    16366.24    566.97 o 
   2   7   0      551.09      498.29     34.65 o 
   3   7   0       69.26       59.38     23.15 o 
   4   7   0     8944.96     8448.20    136.69 o 
   5   7   0     1430.62     1409.66     75.19 o 
   6   7   0     1108.34     1049.72     76.09 o 
   7   7   0     2252.89     2104.87    133.47 o 
   8   7   0        6.67      145.56     57.19 o 
   0   8   0     5555.07     5583.10     96.74 o 
   1   8   0     7526.27     7006.44    207.64 o 
   2   8   0    10438.32    10400.59    263.27 o 
   3   8   0     1193.69     1437.35     58.02 o 
   4   8   0       12.72        5.40     23.96 o 
   5   8   0      538.76      546.65     67.74 o 
   6   8   0     1339.56     1219.27     85.25 o 
   7   8   0      213.22      250.51     64.14 o 
   8   8   0     1926.34     1684.93    133.67 o 
   1   9   0       19.08      112.94     17.49 o 
   2   9   0     6913.83     6615.65    129.44 o 
   3   9   0     1111.51     1202.49     56.39 o 
   4   9   0     7089.89     6707.37    126.24 o 
   5   9   0     1419.74     1368.20     96.25 o 
   6   9   0      942.09      953.02     77.14 o 
   7   9   0      547.74      507.34     84.70 o 
   8   9   0       46.75       68.76     54.21 o 
   0  10   0     1989.15     2328.84    111.87 o 
   1  10   0    19405.38    19727.49    685.04 o 
   2  10   0     3107.50     3146.32     66.06 o 
   3  10   0    12512.67    12388.79    244.02 o 
   4  10   0       76.63      114.97     30.80 o 
   5  10   0     3183.34     3170.71    135.63 o 
   6  10   0      188.34      172.74     42.43 o 
   7  10   0       35.70       89.73     47.48 o 
   8  10   0       67.24       17.46     62.13 o 
   1  11   0     5699.03     6077.27    162.83 o 
   2  11   0      685.74      671.82     37.74 o 
   3  11   0        3.66       -2.11     19.55 o 
   4  11   0     1642.47     1702.45     73.39 o 
   5  11   0      562.17      548.40     73.16 o 
   6  11   0      722.94      730.90     69.81 o 
   7  11   0     2506.46     2200.66    210.88 o 
   8  11   0        0.00      -38.52     39.71 o 
   0  12   0    14984.31    14420.41    291.83 o 
   1  12   0       28.96       49.68     17.31 o 
   2  12   0     1899.90     1894.45     57.62 o 
   3  12   0     1200.32     1113.09     63.65 o 
   4  12   0       17.70       25.82     25.81 o 
   5  12   0     1731.74     1595.20    106.46 o 
   6  12   0     2429.49     2456.74    110.25 o 
   7  12   0       35.62      109.87     49.58 o 
   8  12   0      844.92      803.83    112.17 o 
   1  13   0     3822.39     3146.25    129.72 o 
   2  13   0    15973.08    16855.73    414.50 o 
   3  13   0      582.75      681.21     50.07 o 
   4  13   0     3385.72     3391.46     99.26 o 
   5  13   0       27.96      103.84     50.96 o 
   6  13   0     1539.03     1576.94    114.66 o 
   7  13   0      854.07      890.38    105.93 o 
   0  14   0     8287.78     8463.57    155.60 o 
   1  14   0     3184.18     3052.88    101.99 o 
   2  14   0     1375.74     1552.59     78.28 o 
   3  14   0     3558.95     3549.31    119.71 o 
   4  14   0      342.51      320.30     43.18 o 
   5  14   0     3892.24     3835.21    157.16 o 
   6  14   0      542.93      618.50     98.86 o 
   7  14   0      431.93      475.82     84.45 o 
   1  15   0    10375.27     8790.56    383.50 o 
   2  15   0      302.61      257.86     31.36 o 
   3  15   0     1747.68     1649.18    101.34 o 
   4  15   0      398.70      485.95     50.50 o 
   5  15   0     1884.30     1791.84    116.75 o 
   6  15   0       21.12       86.20     49.87 o 
   7  15   0      722.47      696.22     98.25 o 
   0  16   0    34024.02    33900.12    510.67 o 
   1  16   0      294.44      293.26     29.54 o 
   2  16   0     2724.64     2429.59     93.74 o 
   3  16   0      942.10      956.73     52.57 o 
   4  16   0        4.03       34.66     31.90 o 
   5  16   0     3032.10     3155.56    150.08 o 
   6  16   0     1742.88     1566.94    120.50 o 
   7  16   0        3.36       -0.15     36.42 o 
   1  17   0        5.02        5.38     18.54 o 
   2  17   0     3138.23     3098.32     81.24 o 
   3  17   0      616.68      632.97     47.86 o 
   4  17   0     3817.69     3713.83    112.29 o 
   5  17   0     1379.27     1318.15    108.68 o 
   6  17   0     1635.13     1396.33    117.48 o 
   7  17   0       44.37       23.88     37.65 o 
   0  18   0    10104.23     9669.63    190.34 o 
   1  18   0        8.77       49.22     22.31 o 
   2  18   0     5108.33     5075.62    197.00 o 
   3  18   0     2598.98     2526.02     81.02 o 
   4  18   0      641.04      622.05     81.77 o 
   5  18   0     4896.30     4505.40    178.59 o 
   6  18   0      485.14      631.99     94.28 o 
   7  18   0      203.62      212.20     53.62 o 
   1  19   0     7685.31     6999.36    268.18 o 
   2  19   0      149.07      149.33     31.73 o 
   3  19   0      392.78      462.91     46.11 o 
   4  19   0      905.48      920.20     95.18 o 
   5  19   0     1153.47      978.63    104.46 o 
   6  19   0      109.00       79.68     58.99 o 
   7  19   0     1047.38     1133.61    180.43 o 
   0  20   0     2526.31     2535.89    110.02 o 
   1  20   0     3923.20     3790.85     84.98 o 
   2  20   0     4859.64     4528.89    244.74 o 
   3  20   0     1830.93     1679.06     72.42 o 
   4  20   0        1.30      -36.41     44.47 o 
   5  20   0     1427.15     1230.10    108.94 o 
   6  20   0      685.18      751.54    103.86 o 
   7  20   0       97.66      121.52     63.51 o 
   1  21   0     1578.17     1331.85     58.51 o 
   2  21   0     2391.32     2163.11     79.15 o 
   3  21   0      211.22      224.21     38.95 o 
   4  21   0     6492.94     6154.49    203.15 o 
   5  21   0      240.11      200.51     68.84 o 
   6  21   0      925.27      920.43    110.87 o 
   7  21   0       41.05       25.99     90.90 o 
   0  22   0     4374.85     4384.82    148.68 o 
   1  22   0      264.47      274.92     35.92 o 
   2  22   0     3197.67     3071.35    126.51 o 
   3  22   0      594.91      584.26     54.42 o 
   4  22   0      540.10      698.07    161.30 o 
   5  22   0     2712.53     2704.97    154.52 o 
   6  22   0      346.15      304.42     80.23 o 
   1  23   0     7498.84     6749.47    187.96 o 
   2  23   0      850.49      825.85     84.89 o 
   3  23   0      674.27      586.23     56.16 o 
   4  23   0     2145.68     1931.20    128.61 o 
   5  23   0      519.74      566.85     92.85 o 
   6  23   0       82.08       99.09     63.22 o 
   0  24   0     1768.94     1373.65     97.78 o 
   1  24   0     1097.36     1223.73     60.46 o 
   2  24   0       45.74       42.82     30.18 o 
   3  24   0     1829.46     1695.23     80.91 o 
   4  24   0       70.55       14.88     50.76 o 
   5  24   0      233.24      207.44     73.78 o 
   6  24   0      682.85      707.59    106.59 o 
   1  25   0       11.05       36.96     25.64 o 
   2  25   0     9071.04     8285.48    232.12 o 
   3  25   0       32.30       28.55     33.42 o 
   4  25   0     1754.79     1659.26    163.44 o 
   5  25   0       13.21       37.93     55.41 o 
   6  25   0     1512.29     1586.38    135.88 o 
   0  26   0      797.79      716.50    117.84 o 
   1  26   0     1740.83     1535.17     69.37 o 
   2  26   0     1556.69     1520.99    100.68 o 
   3  26   0     1630.34     1498.64     79.91 o 
   4  26   0      109.24      197.78     69.57 o 
   5  26   0      669.21      749.52    107.52 o 
   6  26   0      272.83      256.42     81.98 o 
   1  27   0     1293.11     1367.29     68.46 o 
   2  27   0        5.40      -17.05     29.98 o 
   3  27   0      487.55      386.75     53.38 o 
   4  27   0       45.10       57.58    108.35 o 
   5  27   0      203.90      221.37     76.45 o 
   6  27   0        1.35      -28.73     59.41 o 
   0  28   0      436.01      462.92     67.03 o 
   1  28   0     2533.33     2449.14     86.24 o 
   2  28   0      167.14      240.56     46.64 o 
   3  28   0     1981.51     1729.24    103.32 o 
   4  28   0        9.41       52.36     59.24 o 
   5  28   0      455.11      557.05     99.20 o 
   1  29   0        3.40       86.41     34.88 o 
   2  29   0     4198.77     3703.89    163.06 o 
   3  29   0       64.89       62.22     46.49 o 
   4  29   0     2199.77     1930.00    140.75 o 
   5  29   0       37.40       55.53     63.88 o 
   0  30   0     1513.31     1611.44     97.83 o 
   1  30   0      683.91      720.85     60.88 o 
   2  30   0      288.73      388.30     54.36 o 
   3  30   0      309.80      371.81     83.63 o 
   4  30   0        0.06      -59.02     62.28 o 
   5  30   0      227.05      209.84     95.65 o 
   1  31   0     2084.83     2044.84     96.13 o 
   2  31   0      191.01      201.27     50.72 o 
   3  31   0      161.91      195.88     58.05 o 
   4  31   0      108.08       44.15     65.72 o 
   5  31   0      459.33      513.52    104.61 o 
   0  32   0       87.48       97.93     49.93 o 
   1  32   0      174.71      239.07     52.24 o 
   2  32   0      451.85      403.25     59.24 o 
   3  32   0     1389.17     1186.53    104.04 o 
   4  32   0        3.81       13.26     60.50 o 
   1  33   0      201.01      315.40     50.28 o 
   2  33   0     1482.27     1579.75     91.64 o 
   3  33   0       72.83      124.64     56.55 o 
   4  33   0     1162.53     1223.67    145.23 o 
   0  34   0     1246.39     1261.52    100.06 o 
   1  34   0       91.88      121.68     36.45 o 
   2  34   0      233.79      294.14     56.43 o 
   3  34   0      319.97      421.84     75.48 o 
   4  34   0        8.61      -22.14     51.03 o 
   1  35   0     1161.07     1189.86     79.98 o 
   2  35   0      597.73      535.19     82.83 o 
   3  35   0      451.13      532.88     84.27 o 
   0  36   0      963.30     1089.31    102.96 o 
   1  36   0      546.44      636.90     65.70 o 
   2  36   0      282.88      286.08    103.47 o 
   3  36   0      976.37     1064.25    123.59 o 
   1  37   0       92.28      111.91     47.18 o 
   2  37   0      395.56      589.20     87.80 o 
   0  38   0     1838.70     1772.40    122.61 o 
   1  38   0      178.03      232.62     53.21 o 
   2  38   0      932.85     1090.61    109.47 o 
   1  39   0     1140.35     1401.82     93.28 o 
  -7   0   1     2380.58     2089.52    180.27 o 
  -5   0   1      608.25      662.50    118.60 o 
  -3   0   1     2893.37     2535.95     83.10 o 
  -1   0   1    64034.86    72716.58    434.61 o 
   1   0   1     2788.10     2413.95     79.58 o 
   3   0   1      802.72      705.86     53.47 o 
   5   0   1     3349.53     3473.55    198.03 o 
   7   0   1     2834.15     2750.93    218.53 o 
  -8   1   1       82.13       70.83     48.80 o 
  -7   1   1     1178.52     1227.74    102.03 o 
  -6   1   1      741.48      814.14     57.00 o 
  -5   1   1     1701.53     1688.69     65.01 o 
  -4   1   1     1449.02     1340.30     54.41 o 
  -3   1   1     3969.31     4593.59     76.36 o 
  -2   1   1    56558.19    65308.68    280.09 o 
  -1   1   1      487.00      635.95     24.62 o 
   0   1   1     7582.02     7992.71    439.91 o 
   1   1   1     5347.94     6219.66     88.72 o 
   2   1   1       21.68       43.80     13.25 o 
   3   1   1     8179.43     8849.75    198.40 o 
   4   1   1      749.47      769.93     44.00 o 
   5   1   1     6520.29     6366.57    185.44 o 
   6   1   1     1303.94     1178.86     99.14 o 
   7   1   1      106.25      150.00    133.29 o 
   8   1   1      895.43      709.92    106.58 o 
  -8   2   1       62.99       59.79     46.85 o 
  -7   2   1      132.56      223.11     84.93 o 
  -6   2   1     4870.65     4757.50    138.98 o 
  -5   2   1       21.25       19.54     22.69 o 
  -4   2   1    19116.96    20059.30    238.51 o 
  -3   2   1        4.74       33.97     16.67 o 
  -2   2   1     4915.20     5022.89     78.31 o 
  -1   2   1     2709.59     3590.21     41.27 o 
   0   2   1      912.63     1019.65     20.73 o 
   1   2   1     3215.52     2923.99     47.57 o 
   2   2   1     1430.52     1437.37     37.14 o 
   3   2   1     2150.74     2320.88     56.67 o 
   4   2   1     9730.38     9936.33    123.43 o 
   5   2   1      203.84      181.66     38.37 o 
   6   2   1      898.15      999.91     92.84 o 
   7   2   1       17.87       18.08     40.88 o 
   8   2   1      316.31      371.71     81.60 o 
  -8   3   1      445.81      490.17     84.95 o 
  -7   3   1      675.41      592.22     85.59 o 
  -6   3   1       42.03       52.42     40.29 o 
  -5   3   1      654.42      545.43     44.54 o 
  -4   3   1     1825.99     1735.79     92.11 o 
  -3   3   1     2717.56     1949.11     65.63 o 
  -2   3   1    39853.33    45714.82    227.47 o 
  -1   3   1     1087.81     1279.17     41.14 o 
   0   3   1    17958.99    19383.79    553.29 o 
   1   3   1     2465.59     2622.86     50.22 o 
   2   3   1       48.23       90.13     16.57 o 
   3   3   1    13372.90    13602.73    124.15 o 
   4   3   1      197.13      218.68     28.19 o 
   5   3   1     2726.94     2586.23     94.56 o 
   6   3   1     3907.60     3666.88    158.57 o 
   7   3   1      112.72      237.84     64.78 o 
   8   3   1      610.26      570.70     98.57 o 
  -8   4   1       65.38      148.80     61.83 o 
  -7   4   1     2581.49     2199.62    131.60 o 
  -6   4   1       66.49       96.59     35.74 o 
  -5   4   1      225.25      215.56     34.02 o 
  -4   4   1      721.22      698.13     42.95 o 
  -3   4   1    16915.81    18824.68    199.84 o 
  -2   4   1    98050.05   116394.95    382.02 o 
  -1   4   1    23536.12    28536.87    130.53 o 
   0   4   1      352.27      277.86     17.70 o 
   1   4   1     7476.60     8530.40     88.13 o 
   2   4   1      307.04      300.09     24.58 o 
   3   4   1      968.04     1009.81     43.78 o 
   4   4   1      177.77      208.06     27.52 o 
   5   4   1     2533.88     2222.09    123.52 o 
   6   4   1      243.41      366.86     68.48 o 
   7   4   1     3599.68     3275.70    166.62 o 
   8   4   1       10.03       44.28     53.26 o 
  -8   5   1      197.65      269.98     67.79 o 
  -7   5   1      674.75      761.00     93.05 o 
  -6   5   1      684.19      666.04     63.83 o 
  -5   5   1     2377.33     2028.53     70.80 o 
  -4   5   1     5188.58     5117.36    109.03 o 
  -3   5   1    20451.73    21097.38    717.41 o 
  -2   5   1    78003.62    91230.45    340.74 o 
  -1   5   1     1542.78     1354.30     34.43 o 
   0   5   1     1711.29     1870.17     59.15 o 
   1   5   1    15034.83    15792.22    189.93 o 
   2   5   1      439.20      558.03     30.52 o 
   3   5   1     7547.19     7376.87    109.35 o 
   4   5   1       69.48       23.97     18.90 o 
   5   5   1      404.11      394.04     49.64 o 
   6   5   1     1210.34      996.56    118.91 o 
   7   5   1        0.84       47.38     79.42 o 
   8   5   1      106.98      100.39     94.27 o 
  -8   6   1       96.00      149.90     54.98 o 
  -7   6   1       60.26       75.30     46.75 o 
  -6   6   1     4004.43     3618.30    121.15 o 
  -5   6   1      138.72      170.98     31.17 o 
  -4   6   1     2250.14     1787.05     71.46 o 
  -3   6   1      227.43      294.97     33.79 o 
  -2   6   1    17990.19    20296.70    161.81 o 
  -1   6   1     1693.49     1928.90     42.07 o 
   0   6   1      754.40      699.87     24.71 o 
   1   6   1      184.68      202.47     17.80 o 
   2   6   1    17872.58    18551.95    614.06 o 
   3   6   1      206.12      311.90     31.16 o 
   4   6   1     5058.44     4947.61     91.12 o 
   5   6   1       46.54       70.45     32.03 o 
   6   6   1      547.89      668.46    104.98 o 
   7   6   1      178.27      173.50     59.08 o 
   8   6   1      163.91      137.31     89.98 o 
  -8   7   1     1273.02     1248.31    122.89 o 
  -7   7   1      465.76      476.71     78.05 o 
  -6   7   1      311.42      350.55     52.10 o 
  -5   7   1     1465.02     1564.44     65.44 o 
  -4   7   1     2633.00     2814.92     85.99 o 
  -3   7   1     1238.90     1215.94     55.75 o 
  -2   7   1     8693.58     9814.50    171.49 o 
  -1   7   1      955.35      876.78     33.91 o 
   0   7   1    27826.85    30348.06    552.03 o 
   1   7   1     7909.00     8050.61    187.75 o 
   2   7   1     5618.71     6593.56    195.22 o 
   3   7   1     5760.81     5829.20    152.47 o 
   4   7   1     1447.20     1321.97     60.16 o 
   5   7   1     1350.98     1364.11     76.76 o 
   6   7   1     3420.77     3109.22    149.41 o 
   7   7   1      388.13      498.44     97.33 o 
   8   7   1      540.11      655.90    104.10 o 
  -8   8   1       56.73       82.12     49.00 o 
  -7   8   1     1337.75     1226.18    107.49 o 
  -6   8   1       14.02      -10.69     26.49 o 
  -5   8   1     1546.35     1558.35     77.18 o 
  -4   8   1     2029.82     1674.93     70.98 o 
  -3   8   1     2909.69     3305.10     83.80 o 
  -2   8   1     2421.24     2402.49     56.67 o 
  -1   8   1    26796.70    28252.62    420.83 o 
   0   8   1     7745.16     7813.05    186.17 o 
   1   8   1       89.53       38.06     14.09 o 
   2   8   1      293.88      475.82     72.91 o 
   3   8   1     1421.82     1322.66     82.28 o 
   4   8   1      327.83      274.24     34.93 o 
   5   8   1     3469.62     3437.56    113.22 o 
   6   8   1        1.95       23.70     64.73 o 
   7   8   1     2263.17     1968.73    133.53 o 
   8   8   1       17.29      -16.84     41.22 o 
  -8   9   1      346.74      403.47     81.91 o 
  -7   9   1      536.51      611.28     69.34 o 
  -6   9   1      298.01      382.10     54.44 o 
  -5   9   1     6622.97     6565.51    141.05 o 
  -4   9   1      344.35      512.98     50.00 o 
  -3   9   1    15629.05    17089.55    215.34 o 
  -2   9   1     2827.02     2516.79     66.66 o 
  -1   9   1     7112.04     6968.00    128.69 o 
   0   9   1    10255.83     8649.45    105.21 o 
   1   9   1     4377.91     4508.54    128.65 o 
   2   9   1     1830.77     1381.38     50.72 o 
   3   9   1    12037.71    12337.47    237.51 o 
   4   9   1      120.94      107.55     42.62 o 
   5   9   1      877.89      904.81     67.87 o 
   6   9   1      401.16      391.23     71.92 o 
   7   9   1       32.40       99.55     50.46 o 
  -8  10   1       60.39      109.67     50.59 o 
  -7  10   1      200.54      156.19     47.66 o 
  -6  10   1     3879.72     3758.05    128.17 o 
  -5  10   1       65.88       69.99     33.12 o 
  -4  10   1     2744.01     2783.75     89.44 o 
  -3  10   1     3216.26     3315.09     87.58 o 
  -2  10   1    11521.14    12954.08    200.88 o 
  -1  10   1     1029.34     1035.46     40.43 o 
   0  10   1      348.85      382.57     21.54 o 
   1  10   1     6446.47     5976.05    184.48 o 
   2  10   1    19075.56    19809.59    691.15 o 
   3  10   1      127.15      167.55     28.30 o 
   4  10   1     2800.88     2696.96    126.25 o 
   5  10   1      763.50      813.95     68.24 o 
   6  10   1      115.62      241.33     59.92 o 
   7  10   1      189.13      215.02     64.09 o 
  -8  11   1     1250.56     1149.72    121.80 o 
  -7  11   1       24.36       97.84     40.57 o 
  -6  11   1      779.26      757.29     71.50 o 
  -5  11   1      441.71      431.86     51.71 o 
  -4  11   1      865.06      741.11     54.99 o 
  -3  11   1     3858.04     3878.40     95.18 o 
  -2  11   1    30765.94    32933.52   1595.31 o 
  -1  11   1     2628.49     2503.80     58.55 o 
   0  11   1     5546.73     4492.78     56.99 o 
   1  11   1     2804.57     2646.96     59.17 o 
   2  11   1    15058.83    14385.85    608.10 o 
   3  11   1      489.83      515.58     40.83 o 
   4  11   1       32.79       34.03     35.70 o 
   5  11   1      226.83      255.11     65.35 o 
   6  11   1     3834.75     3531.82    246.38 o 
   7  11   1      169.96      118.55     54.26 o 
  -8  12   1       42.65       66.99     50.46 o 
  -7  12   1     2582.31     2406.15    153.84 o 
  -6  12   1      110.36      130.71     56.78 o 
  -5  12   1        4.17       10.28     28.35 o 
  -4  12   1      752.36      862.97     58.25 o 
  -3  12   1     3608.93     3580.43     93.61 o 
  -2  12   1       13.30       46.10     20.24 o 
  -1  12   1    20309.77    20471.47    497.22 o 
   0  12   1       92.55       79.24     15.33 o 
   1  12   1     5945.41     5641.53     85.99 o 
   2  12   1      910.89      907.46     40.12 o 
   3  12   1       83.43       52.25     23.39 o 
   4  12   1       32.60       46.61     38.21 o 
   5  12   1     2600.65     2384.66    128.87 o 
   6  12   1       68.25      172.80     45.33 o 
   7  12   1     1022.02      985.32    112.46 o 
  -8  13   1      328.88      308.31     75.82 o 
  -7  13   1     1107.21     1122.82     87.86 o 
  -6  13   1      199.00      331.56     66.69 o 
  -5  13   1     3112.66     3132.74    106.96 o 
  -4  13   1       66.39       76.22     30.19 o 
  -3  13   1     2422.31     2236.49     68.56 o 
  -2  13   1       29.42       46.38     21.56 o 
  -1  13   1     2797.23     2875.84     67.40 o 
   0  13   1       92.19       47.32     14.60 o 
   1  13   1     9077.05     9210.23    189.23 o 
   2  13   1       45.93      121.12     21.98 o 
   3  13   1     7748.33     7675.30    161.87 o 
   4  13   1       12.92       39.23     37.54 o 
   5  13   1     2904.20     2691.98    235.21 o 
   6  13   1      137.49      144.27     45.58 o 
   7  13   1        1.61       51.72     44.21 o 
  -8  14   1      129.87       75.16     52.59 o 
  -7  14   1       38.41       91.49     40.62 o 
  -6  14   1     4604.67     3926.26    297.19 o 
  -5  14   1       50.43       94.40     49.47 o 
  -4  14   1     4603.51     4179.27    113.36 o 
  -3  14   1       76.41       58.21     22.21 o 
  -2  14   1     5767.97     4931.00    109.56 o 
  -1  14   1     7717.51     7399.99    247.60 o 
   0  14   1     1285.47     1018.52     54.51 o 
   1  14   1     1730.62     1765.80     66.47 o 
   2  14   1     7216.96     7292.40    302.24 o 
   3  14   1        4.72       37.85     24.59 o 
   4  14   1     4428.45     4190.49    153.11 o 
   5  14   1     1182.64     1182.74    115.69 o 
   6  14   1     1282.06     1083.89     87.16 o 
   7  14   1     1258.11     1050.93    123.34 o 
  -7  15   1       39.39       62.46     39.64 o 
  -6  15   1      827.78      949.06    101.25 o 
  -5  15   1     1195.95     1052.40     94.00 o 
  -4  15   1      121.94      165.20     37.70 o 
  -3  15   1     1282.91     1185.39     55.49 o 
  -2  15   1    12070.75    12809.91    298.37 o 
  -1  15   1        9.90       51.63     19.86 o 
   0  15   1     9970.61    10007.95    144.90 o 
   1  15   1      243.14      302.85     23.73 o 
   2  15   1     2199.75     2536.07    148.50 o 
   3  15   1      918.96      829.10     55.37 o 
   4  15   1      376.71      296.36     62.82 o 
   5  15   1       84.01      109.66     50.11 o 
   6  15   1     2712.36     2524.40    195.42 o 
   7  15   1       16.00       62.18     45.37 o 
  -7  16   1     1237.60     1280.29     97.21 o 
  -6  16   1     1527.07     1381.89    113.30 o 
  -5  16   1        6.58       37.02     44.01 o 
  -4  16   1      223.56      186.86     40.42 o 
  -3  16   1      174.04      210.45     33.14 o 
  -2  16   1     2634.96     2241.50     69.75 o 
  -1  16   1    14342.78    13788.62    423.01 o 
   0  16   1     3451.54     3342.92    109.57 o 
   1  16   1     7184.80     6746.56    142.22 o 
   2  16   1     3720.53     3500.10    138.78 o 
   3  16   1      271.82      262.30     39.56 o 
   4  16   1      818.86      642.85     81.06 o 
   5  16   1     1765.24     1717.11    119.73 o 
   6  16   1       63.78       77.11     56.17 o 
   7  16   1      750.28      735.51    104.55 o 
  -7  17   1     1654.58     1581.29    126.25 o 
  -6  17   1      781.09      798.80     98.10 o 
  -5  17   1     1775.65     1511.59    113.47 o 
  -4  17   1      667.38      602.10     58.05 o 
  -3  17   1     2182.10     2278.09     75.85 o 
  -2  17   1     2760.90     2456.45    125.51 o 
  -1  17   1       69.96       99.65     23.34 o 
   0  17   1      749.90     1081.28     46.73 o 
   1  17   1     7451.59     7086.97    198.61 o 
   2  17   1      196.68      139.06     26.40 o 
   3  17   1     5598.12     5131.11    158.52 o 
   4  17   1       42.37       73.82     48.52 o 
   5  17   1     6917.00     6378.81    289.39 o 
   6  17   1       34.65       50.41     53.60 o 
   7  17   1       92.15       81.93     52.21 o 
  -7  18   1       97.59      139.62     65.12 o 
  -6  18   1     2618.61     2472.85    146.59 o 
  -5  18   1       62.39       68.46     54.33 o 
  -4  18   1     1177.42     1274.71     75.38 o 
  -3  18   1      472.89      598.63     48.48 o 
  -2  18   1     3596.37     3457.83    114.11 o 
  -1  18   1     2319.50     2229.76    117.34 o 
   0  18   1      450.68      552.17     38.03 o 
   1  18   1     3426.96     3448.75     91.76 o 
   2  18   1     8768.20     8247.78    330.41 o 
   3  18   1       58.97       49.75     30.65 o 
   4  18   1     2649.60     2633.63    230.93 o 
   5  18   1      334.72      324.00     74.89 o 
   6  18   1      242.52      217.64     68.54 o 
   7  18   1     1189.47     1150.42    125.41 o 
  -7  19   1      112.11       91.29     61.13 o 
  -6  19   1       25.30       90.82     57.43 o 
  -5  19   1        1.91       30.13     47.39 o 
  -4  19   1       99.49      104.28     38.60 o 
  -3  19   1      340.64      349.27     42.39 o 
  -2  19   1    17240.44    16171.06    467.34 o 
  -1  19   1      158.49      168.73     29.14 o 
   0  19   1    12725.28    11759.02    337.63 o 
   1  19   1      311.63      380.77     39.53 o 
   2  19   1      664.84      500.20     40.88 o 
   3  19   1      380.68      452.42     52.02 o 
   4  19   1     1292.26     1336.77    108.55 o 
   5  19   1      603.52      582.81     90.14 o 
   6  19   1     1796.40     1616.78    128.62 o 
   7  19   1        1.49       85.43     44.52 o 
  -7  20   1      733.38      692.60    105.44 o 
  -6  20   1       68.98       88.71     59.11 o 
  -5  20   1      172.78      213.88     64.86 o 
  -4  20   1     2629.62     2657.63    105.82 o 
  -3  20   1      196.64      125.94     34.14 o 
  -2  20   1     5815.48     6032.08    119.66 o 
  -1  20   1     5305.97     4356.10    111.30 o 
   0  20   1      213.38      367.92     39.44 o 
   1  20   1     7116.05     6881.39    214.64 o 
   2  20   1      286.15      224.18     34.15 o 
   3  20   1     1451.56     1480.57     92.30 o 
   4  20   1     1359.56     1433.81    112.98 o 
   5  20   1      212.83      226.72     70.02 o 
   6  20   1       14.63       62.10     58.87 o 
   7  20   1     1047.41      954.58    119.34 o 
  -7  21   1      271.10      323.52     84.18 o 
  -6  21   1       16.08        2.55     53.23 o 
  -5  21   1     2793.92     2670.47    291.83 o 
  -4  21   1     2419.79     2280.49    101.37 o 
  -3  21   1     3642.55     3799.91    123.74 o 
  -2  21   1       25.02       36.63     28.18 o 
  -1  21   1      920.50      859.98     49.28 o 
   0  21   1      462.09      532.08     41.91 o 
   1  21   1     2474.70     2438.52    102.03 o 
   2  21   1      282.23      206.37     33.94 o 
   3  21   1    11866.47    11716.42    867.38 o 
   4  21   1        5.09       54.13     52.89 o 
   5  21   1     2504.44     2197.48    140.84 o 
   6  21   1       75.74       18.50     55.69 o 
  -7  22   1      239.43      321.16     83.54 o 
  -6  22   1      873.26      775.30    106.43 o 
  -5  22   1      267.17      331.79     75.33 o 
  -4  22   1     1489.05     1509.17     96.37 o 
  -3  22   1     1089.25      987.68     63.25 o 
  -2  22   1       30.94       47.62     28.81 o 
  -1  22   1     1333.26     1144.54     62.12 o 
   0  22   1     1529.44     1553.56     61.71 o 
   1  22   1       74.09       53.90     31.15 o 
   2  22   1     7285.94     6369.13    201.92 o 
   3  22   1     1517.60     1407.15     87.25 o 
   4  22   1     4017.32     3586.26    232.00 o 
   5  22   1     1482.32     1456.38    130.23 o 
   6  22   1       63.13       33.56     56.37 o 
  -6  23   1      245.75      242.84     73.83 o 
  -5  23   1        5.41       73.53     54.98 o 
  -4  23   1      125.13      157.84     48.28 o 
  -3  23   1      433.73      481.53     52.67 o 
  -2  23   1     2019.51     1804.55     77.08 o 
  -1  23   1       91.96      103.79     29.26 o 
   0  23   1     6645.38     6460.69    114.86 o 
   1  23   1     1423.08     1477.67     79.00 o 
   2  23   1     2267.48     2136.89     75.43 o 
   3  23   1       47.78       20.06     37.11 o 
   4  23   1      608.18      517.96     85.72 o 
   5  23   1      320.68      350.56     80.78 o 
   6  23   1      997.70     1061.61    124.26 o 
  -6  24   1      338.47      381.89     85.78 o 
  -5  24   1      145.59      119.83     63.95 o 
  -4  24   1     6345.93     5947.25    201.84 o 
  -3  24   1      417.31      501.58     54.88 o 
  -2  24   1      431.30      424.04     49.02 o 
  -1  24   1     4978.43     4913.60    123.56 o 
   0  24   1      448.03      535.79     45.74 o 
   1  24   1     2836.57     2996.49     85.19 o 
   2  24   1      230.18      232.24     37.79 o 
   3  24   1      318.76      268.74     56.22 o 
   4  24   1     1627.55     1497.40    120.65 o 
   5  24   1      631.59      640.06     99.99 o 
   6  24   1      220.87      246.31     82.21 o 
  -6  25   1       43.37       66.68     63.51 o 
  -5  25   1     1000.38     1131.57    118.30 o 
  -4  25   1      182.79      186.27     51.83 o 
  -3  25   1     5719.99     5066.04    128.37 o 
  -2  25   1        9.75        3.46     29.30 o 
  -1  25   1      117.57      169.72     34.23 o 
   0  25   1       58.99       59.16     28.96 o 
   1  25   1     1767.81     1560.07     77.28 o 
   2  25   1       52.29       55.53     31.64 o 
   3  25   1     4980.21     4519.72    238.99 o 
   4  25   1      108.09       80.18     61.63 o 
   5  25   1     1189.61     1112.59    121.59 o 
   6  25   1       27.84       25.35     68.25 o 
  -6  26   1      516.59      527.59     96.62 o 
  -5  26   1       67.36       62.33    102.69 o 
  -4  26   1      534.41      613.86     75.09 o 
  -3  26   1     1027.76     1024.65     96.08 o 
  -2  26   1        5.36       37.30     31.11 o 
  -1  26   1     2700.96     2749.50     86.44 o 
   0  26   1     1134.42     1129.01     61.97 o 
   1  26   1      402.38      517.82     55.82 o 
   2  26   1     5222.81     5007.60    188.36 o 
   3  26   1      200.24      222.53     53.22 o 
   4  26   1     1350.92     1245.56    122.24 o 
   5  26   1      840.80      723.86    107.86 o 
   6  26   1       60.22       84.84     68.72 o 
  -6  27   1      636.35      544.10    103.20 o 
  -5  27   1      107.32      104.35     65.51 o 
  -4  27   1      288.68      223.31     54.20 o 
  -3  27   1        1.93      -15.13     30.07 o 
  -2  27   1      739.85      582.23     59.65 o 
  -1  27   1      152.23      202.52     44.13 o 
   0  27   1     3429.18     3337.71    113.70 o 
   1  27   1       97.23      123.83     39.88 o 
   2  27   1     3262.04     3097.71     95.58 o 
   3  27   1        1.00       -7.11     41.06 o 
   4  27   1       14.77       -0.93     52.54 o 
   5  27   1        0.19      -51.30     51.30 o 
  -6  28   1      293.75      312.03     89.07 o 
  -5  28   1        8.81      -35.96     57.23 o 
  -4  28   1     2738.23     2635.18    125.25 o 
  -3  28   1      408.60      349.38     52.93 o 
  -2  28   1      746.80      620.81     61.22 o 
  -1  28   1      824.68      774.64     87.87 o 
   0  28   1     4399.64     4383.90    134.50 o 
   1  28   1     1285.65     1086.92     59.88 o 
   2  28   1      227.93      232.68     42.37 o 
   3  28   1        5.96       33.99     42.45 o 
   4  28   1     1675.47     1465.57    128.70 o 
   5  28   1      338.06      215.35     78.35 o 
  -5  29   1     1438.19     1509.58    137.27 o 
  -4  29   1      111.22      230.95     54.89 o 
  -3  29   1     2178.61     2032.78     93.62 o 
  -2  29   1        0.15       30.48     34.52 o 
  -1  29   1        1.62       44.71     35.83 o 
   0  29   1     1493.00     1571.80     73.88 o 
   1  29   1     2305.52     2303.62     79.18 o 
   2  29   1        5.03       33.92     33.14 o 
   3  29   1     2333.20     2023.94    112.83 o 
   4  29   1        8.81       12.75     58.26 o 
   5  29   1      737.88      762.02    115.13 o 
  -5  30   1       29.35        9.43     55.09 o 
  -4  30   1      635.67      565.81     78.45 o 
  -3  30   1      120.22      119.74     41.64 o 
  -2  30   1      271.53      383.44     54.87 o 
  -1  30   1     2619.89     2484.54    100.35 o 
   0  30   1     1226.30     1330.35     79.26 o 
   1  30   1      738.56      730.51     55.94 o 
   2  30   1       30.09       51.41     38.94 o 
   3  30   1       48.56       88.88     50.23 o 
   4  30   1     1282.05     1119.09    126.82 o 
   5  30   1      400.65      428.22     99.12 o 
  -5  31   1       26.19       81.83     66.28 o 
  -4  31   1        4.09      -28.34     37.22 o 
  -3  31   1        3.52       17.08     36.27 o 
  -2  31   1      294.05      391.14     57.60 o 
  -1  31   1       22.12       72.54     38.06 o 
   0  31   1     5544.59     5393.91    142.01 o 
   1  31   1      182.35      165.38     37.62 o 
   2  31   1      394.57      441.47     72.69 o 
   3  31   1       16.77       36.71     45.63 o 
   4  31   1      344.18      429.77     95.50 o 
  -5  32   1       18.13       23.67     65.08 o 
  -4  32   1     1757.91     1742.11    211.15 o 
  -3  32   1      364.83      502.72     64.78 o 
  -2  32   1        1.40       10.82     38.23 o 
  -1  32   1      467.95      528.71     64.11 o 
   0  32   1     1332.56     1476.15     76.15 o 
   1  32   1      671.54      740.10     58.50 o 
   2  32   1     1123.97     1231.81    102.58 o 
   3  32   1       68.42      101.61     54.10 o 
   4  32   1     1387.49     1424.67    171.55 o 
  -4  33   1      202.58      247.91     59.67 o 
  -3  33   1     1656.49     1558.70    101.12 o 
  -2  33   1       31.29       63.44     39.31 o 
  -1  33   1       96.80      156.75     47.14 o 
   0  33   1      794.20      766.29     60.89 o 
   1  33   1      708.35      835.64     62.38 o 
   2  33   1      114.46      187.24     57.39 o 
   3  33   1     1231.33     1247.95    108.32 o 
   4  33   1        0.42       32.11     64.58 o 
  -4  34   1      534.38      471.12     78.61 o 
  -3  34   1      460.81      584.65     81.84 o 
  -2  34   1      407.15      465.24     65.36 o 
  -1  34   1     1828.23     1793.05     95.45 o 
   0  34   1       12.02       68.63     35.63 o 
   1  34   1      887.77     1118.26     70.72 o 
   2  34   1      103.54       66.51     53.10 o 
   3  34   1        6.06      -42.48     45.72 o 
   4  34   1      167.53      149.01     86.62 o 
  -4  35   1       49.33      -42.24    106.82 o 
  -3  35   1        1.29       10.68     56.05 o 
  -2  35   1     1375.42     1660.08     95.84 o 
  -1  35   1        0.51       79.79     50.23 o 
   0  35   1     1251.56     1300.36     74.90 o 
   1  35   1      404.42      401.85     51.61 o 
   2  35   1      471.67      605.15     84.57 o 
   3  35   1      304.92      375.95     74.48 o 
  -3  36   1      149.24      153.31     61.88 o 
  -2  36   1      181.46      199.49     52.03 o 
  -1  36   1      290.34      333.46     70.87 o 
   0  36   1      171.73      229.75     49.26 o 
   1  36   1      124.99      108.17     40.36 o 
   2  36   1      909.62     1030.39    114.24 o 
   3  36   1        1.90      -24.16     49.07 o 
  -3  37   1      505.89      553.06    163.13 o 
  -2  37   1      132.84      149.07     51.30 o 
  -1  37   1        8.15        9.61     37.63 o 
   0  37   1      154.29      133.48     45.57 o 
   1  37   1      399.07      470.37     56.53 o 
   2  37   1        1.64       51.04     50.69 o 
  -2  38   1        0.40       -4.04     43.34 o 
  -1  38   1     1056.35     1124.42     84.21 o 
   0  38   1        0.90       26.53     39.42 o 
   1  38   1      516.91      446.07     57.99 o 
  -1  39   1       54.90      122.68     48.00 o 
   0  39   1      901.62      916.78     79.82 o 
  -8   0   2     1510.84     1529.72    166.19 o 
  -6   0   2        0.57       24.21     33.57 o 
  -4   0   2     3765.50     4011.61    119.25 o 
  -2   0   2      966.03      987.41     45.64 o 
   0   0   2     6708.12     7590.98    283.53 o 
   2   0   2     1681.25     1448.71     52.09 o 
   4   0   2    16121.88    15994.97    403.40 o 
   6   0   2     2208.85     2071.77    178.13 o 
  -8   1   2      818.60      722.77     95.94 o 
  -7   1   2      741.99      791.05     71.01 o 
  -6   1   2     3825.87     3425.64     97.34 o 
  -5   1   2        5.34      -13.24     20.69 o 
  -4   1   2    11783.24    10960.60    133.75 o 
  -3   1   2     1247.51     1414.47     45.69 o 
  -2   1   2    10432.02    11447.43    112.15 o 
  -1   1   2    20369.99    23215.21   1280.76 o 
   0   1   2     8052.47     9546.84    237.14 o 
   1   1   2     1107.56     1052.16     41.86 o 
   2   1   2      363.88      337.50     21.16 o 
   3   1   2     2287.19     2403.37     55.72 o 
   4   1   2     6831.25     7119.77    218.96 o 
   5   1   2     2035.57     1772.57    105.93 o 
   6   1   2       51.80       93.07     87.69 o 
   7   1   2     2305.30     1943.94    136.02 o 
  -8   2   2       10.17       98.90     47.56 o 
  -7   2   2     1835.03     1597.52     93.67 o 
  -6   2   2       22.23       63.75     28.87 o 
  -5   2   2     4580.46     4324.32     97.72 o 
  -4   2   2      396.08      522.55     38.88 o 
  -3   2   2      254.01      235.50     29.05 o 
  -2   2   2      560.46      382.50     28.39 o 
  -1   2   2      971.62     1150.56     53.11 o 
   0   2   2      103.22      120.71     11.66 o 
   1   2   2    21764.28    23007.07    957.44 o 
   2   2   2      219.34      226.26     25.49 o 
   3   2   2    17615.87    19181.08    246.38 o 
   4   2   2        1.38       26.40     27.53 o 
   5   2   2     1040.61     1071.09     86.92 o 
   6   2   2      112.23       71.13     44.18 o 
   7   2   2      633.29      715.05    100.51 o 
  -8   3   2      622.49      636.74     92.55 o 
  -7   3   2     1134.31     1033.14     76.42 o 
  -6   3   2     1728.59     1743.29     73.74 o 
  -5   3   2        0.51        0.75     22.07 o 
  -4   3   2      773.77      754.88     43.72 o 
  -3   3   2    10804.47    12287.33    149.32 o 
  -2   3   2     1454.70     1965.84     51.66 o 
  -1   3   2     4202.26     4424.47    189.58 o 
   0   3   2    10547.55    10142.40    495.13 o 
   1   3   2    10278.76    11389.51    749.10 o 
   2   3   2     3074.36     3001.46    124.98 o 
   3   3   2       13.34       24.15     16.34 o 
   4   3   2     4473.50     4794.19    160.79 o 
   5   3   2     4882.62     4572.97    193.89 o 
   6   3   2        9.84      132.02    107.74 o 
   7   3   2     1836.40     1568.22    124.18 o 
  -8   4   2     1607.48     1515.77    119.11 o 
  -7   4   2       38.32       60.10     33.54 o 
  -6   4   2      703.53      682.76     53.81 o 
  -5   4   2      419.13      392.64     39.88 o 
  -4   4   2    11559.44    12089.02    164.48 o 
  -3   4   2     1273.55     1371.60     55.82 o 
  -2   4   2     1648.20     1449.41     49.37 o 
  -1   4   2     8296.07     8389.24    421.34 o 
   0   4   2     2802.55     2535.04    104.81 o 
   1   4   2     3984.61     3515.60    244.70 o 
   2   4   2      182.22      151.76     29.41 o 
   3   4   2     2360.50     2153.27     50.73 o 
   4   4   2     5985.41     6419.30    130.56 o 
   5   4   2      117.39      187.30     49.74 o 
   6   4   2     2920.30     2601.35    140.07 o 
   7   4   2       22.00      115.93     53.42 o 
  -8   5   2      890.46      754.44     99.51 o 
  -7   5   2      325.41      356.80     54.13 o 
  -6   5   2     2328.03     2191.49     81.62 o 
  -5   5   2       34.57       75.75     26.29 o 
  -4   5   2    27972.35    30656.33    260.09 o 
  -3   5   2    21875.93    22699.84    196.76 o 
  -2   5   2     2301.95     2987.52     78.63 o 
  -1   5   2       11.11       34.31     10.50 o 
   0   5   2     7478.54     7557.77    293.62 o 
   1   5   2      199.06      124.05     29.38 o 
   2   5   2    12878.58    12792.40    763.79 o 
   3   5   2     1743.71     1751.39     68.45 o 
   4   5   2     7034.59     6773.44    239.19 o 
   5   5   2     1612.72     1541.13    101.71 o 
   6   5   2       11.23       66.60     41.62 o 
   7   5   2      615.68      622.93     95.14 o 
  -8   6   2       68.69       16.49     42.53 o 
  -7   6   2     1407.49     1329.77     83.69 o 
  -6   6   2       50.31      121.27     32.88 o 
  -5   6   2     4198.13     4113.96     97.86 o 
  -4   6   2      180.42      156.98     34.53 o 
  -3   6   2    10538.21    10688.63    139.26 o 
  -2   6   2      861.74     1041.65     37.79 o 
  -1   6   2     2401.74     2449.33     75.85 o 
   0   6   2     1197.26     1218.05     64.64 o 
   1   6   2     5540.27     5515.57    134.31 o 
   2   6   2      130.44      179.43     26.94 o 
   3   6   2    27979.99    28303.90    512.82 o 
   4   6   2        4.87       80.60     29.67 o 
   5   6   2     1130.44     1301.06     95.01 o 
   6   6   2      115.46       91.44     46.84 o 
   7   6   2      123.31      112.97     53.78 o 
  -8   7   2       25.38       16.18     40.29 o 
  -7   7   2      554.33      459.60     61.30 o 
  -6   7   2      514.34      479.02     48.90 o 
  -5   7   2     1687.49     1565.83     77.11 o 
  -4   7   2     1273.64     1106.48     64.23 o 
  -3   7   2    13825.98    13683.71    159.11 o 
  -2   7   2     1250.70     1551.48     45.57 o 
  -1   7   2    14913.14    14071.51    426.56 o 
   0   7   2      219.49      186.86     14.59 o 
   1   7   2     7289.53     6594.57    275.23 o 
   2   7   2       50.20       72.91     22.76 o 
   3   7   2      338.10      250.67     64.58 o 
   4   7   2      174.28      163.97     36.62 o 
   5   7   2     3862.75     4023.03    157.53 o 
   6   7   2       59.39      132.83     62.74 o 
   7   7   2      834.23      808.72    105.60 o 
  -8   8   2      685.74      540.25     89.35 o 
  -7   8   2        4.27       11.56     31.53 o 
  -6   8   2      737.01      763.77     57.19 o 
  -5   8   2      901.12      955.26     64.66 o 
  -4   8   2    20993.40    22811.95    232.43 o 
  -3   8   2     6712.35     7370.44    138.81 o 
  -2   8   2    15642.33    17802.59    140.28 o 
  -1   8   2    10221.19    10128.71    300.06 o 
   0   8   2    26878.18    26852.29   1159.88 o 
   1   8   2     1545.73     1437.61     42.90 o 
   2   8   2     8262.94     8761.77    275.29 o 
   3   8   2       39.77       86.26     19.95 o 
   4   8   2     4387.21     3924.24    111.73 o 
   5   8   2     1266.88     1436.57     96.21 o 
   6   8   2     3343.00     2895.96    149.43 o 
   7   8   2      114.49      146.87     56.05 o 
  -8   9   2      765.36      701.51     98.04 o 
  -7   9   2      321.62      377.15     58.00 o 
  -6   9   2      412.80      462.11     48.33 o 
  -5   9   2      229.05      353.23     47.71 o 
  -4   9   2    24935.92    26376.79    252.47 o 
  -3   9   2     3125.21     3199.58     84.71 o 
  -2   9   2     1215.16     1110.34     43.36 o 
  -1   9   2     2392.36     2504.66     70.02 o 
   0   9   2     1397.52     1278.39     31.76 o 
   1   9   2      524.42      434.32     24.42 o 
   2   9   2     1378.98     1104.54     42.37 o 
   3   9   2     1631.76     1760.93    119.83 o 
   4   9   2     4821.71     4782.02    150.05 o 
   5   9   2      590.42      595.98     62.22 o 
   6   9   2      456.87      537.48     79.85 o 
   7   9   2      182.35      149.36     59.97 o 
  -8  10   2        6.04       34.97     52.34 o 
  -7  10   2     1044.61     1034.56     96.25 o 
  -6  10   2      608.43      621.76     61.75 o 
  -5  10   2     5975.38     5355.24    131.99 o 
  -4  10   2      501.48      655.73     58.47 o 
  -3  10   2     4316.60     4171.56     97.70 o 
  -2  10   2     6037.24     6541.74     93.04 o 
  -1  10   2     2914.46     2739.34     71.31 o 
   0  10   2    15573.51    15905.06    509.05 o 
   1  10   2    25698.11    25486.29    740.66 o 
   2  10   2      194.07      234.42     25.18 o 
   3  10   2    11506.20    11408.77    296.76 o 
   4  10   2     1701.61     1566.17     97.78 o 
   5  10   2     3321.84     3156.23    115.99 o 
   6  10   2      295.82      352.26     70.39 o 
   7  10   2      323.62      427.10     82.11 o 
  -8  11   2       50.12       86.39     48.89 o 
  -7  11   2      191.54      304.98     63.80 o 
  -6  11   2        6.47       82.64     47.41 o 
  -5  11   2        0.28       20.78     30.38 o 
  -4  11   2     2834.53     2891.59     94.33 o 
  -3  11   2    11863.55    12999.75    145.97 o 
  -2  11   2      157.30      305.09     29.63 o 
  -1  11   2    10155.73    10645.45    182.78 o 
   0  11   2     2752.49     2988.82    113.41 o 
   1  11   2     3918.89     3859.05     67.08 o 
   2  11   2     5758.50     5342.56    149.28 o 
   3  11   2      322.37      268.31     49.83 o 
   4  11   2     1255.98     1162.37     88.98 o 
   5  11   2     2607.92     2375.09    104.23 o 
   6  11   2        8.64       91.85     47.67 o 
   7  11   2      704.95      779.27    152.73 o 
  -8  12   2     1696.63     1562.80    123.58 o 
  -7  12   2        0.95       24.09     33.36 o 
  -6  12   2      189.60      205.42     61.52 o 
  -5  12   2      428.95      425.64     51.48 o 
  -4  12   2     1901.61     1876.01     80.13 o 
  -3  12   2     1314.18     1263.74     55.06 o 
  -2  12   2    20016.10    20542.09    230.26 o 
  -1  12   2     4952.45     5251.72     91.59 o 
   0  12   2    11089.83    10485.87    243.79 o 
   1  12   2       60.21       56.44     14.51 o 
   2  12   2      430.18      485.26     35.91 o 
   3  12   2     5214.89     4751.82    425.59 o 
   4  12   2     1276.23     1217.13     92.01 o 
   5  12   2      474.09      503.74     60.81 o 
   6  12   2     1994.50     1946.03    145.23 o 
   7  12   2        2.40       70.29     49.93 o 
  -8  13   2      842.50      793.79    105.75 o 
  -7  13   2        0.33      -12.26     30.89 o 
  -6  13   2     1767.05     1701.46    114.52 o 
  -5  13   2      400.49      401.84     52.22 o 
  -4  13   2     2764.06     2759.21     95.05 o 
  -3  13   2     2341.71     2127.53     77.40 o 
  -2  13   2    13454.45    14419.20    349.70 o 
  -1  13   2     4356.31     3423.78     61.80 o 
   0  13   2     2297.31     1819.43     57.83 o 
   1  13   2      474.12      403.75     24.87 o 
   2  13   2    12619.78    11863.74    606.90 o 
   3  13   2     1588.72     1465.25     91.69 o 
   4  13   2     2758.42     2773.97    127.90 o 
   5  13   2      151.88      253.99     62.88 o 
   6  13   2      109.03      181.56     63.81 o 
   7  13   2      247.13      289.80     88.61 o 
  -8  14   2       53.90      113.36     44.25 o 
  -7  14   2      322.84      434.26     63.64 o 
  -6  14   2      390.59      427.67     75.54 o 
  -5  14   2     6837.59     6642.41    152.81 o 
  -4  14   2      851.77      867.90     62.88 o 
  -3  14   2      436.18      592.49     43.58 o 
  -2  14   2    12375.37    13671.25    262.27 o 
  -1  14   2      733.59      686.46     34.89 o 
   0  14   2       65.64       70.31     14.03 o 
   1  14   2    11871.17    11083.80    316.85 o 
   2  14   2      704.60      811.65     45.29 o 
   3  14   2     1965.06     1727.16     99.90 o 
   4  14   2      612.24      647.76     78.60 o 
   5  14   2     1998.15     1829.97    121.10 o 
   6  14   2      880.36      834.18     99.55 o 
   7  14   2      544.77      495.47     91.21 o 
  -8  15   2      507.57      488.85     70.47 o 
  -7  15   2      102.15      114.10     54.71 o 
  -6  15   2       13.39       47.84     43.70 o 
  -5  15   2       94.61       98.67     39.04 o 
  -4  15   2      132.11      107.61     35.43 o 
  -3  15   2     3862.14     3579.63    111.68 o 
  -2  15   2     1148.89     1281.31     55.42 o 
  -1  15   2    30088.79    30870.82    616.49 o 
   0  15   2     5747.56     6105.86     93.80 o 
   1  15   2     3674.33     2956.58     55.16 o 
   2  15   2     3598.53     3311.12    160.05 o 
   3  15   2      467.41      456.06     65.61 o 
   4  15   2      159.57      186.40     54.71 o 
   5  15   2     5567.69     5585.46    192.56 o 
   6  15   2       16.65       48.81     65.80 o 
   7  15   2      649.17      852.29    111.41 o 
  -7  16   2      148.90      149.10     99.01 o 
  -6  16   2      816.39      908.59     98.92 o 
  -5  16   2      518.86      558.29     62.00 o 
  -4  16   2      365.53      382.69     49.65 o 
  -3  16   2        6.70       65.89     24.96 o 
  -2  16   2    11734.77    11374.54    201.48 o 
  -1  16   2      543.77      607.62     62.51 o 
   0  16   2     2246.23     1781.45     36.53 o 
   1  16   2     1218.31     1054.45     39.75 o 
   2  16   2      729.99      665.10     45.66 o 
   3  16   2     1854.03     1796.50    113.24 o 
   4  16   2     1677.97     1627.56    111.65 o 
   5  16   2       17.38       27.00     46.92 o 
   6  16   2     2485.65     2240.70    182.72 o 
   7  16   2      103.89       55.91     46.20 o 
  -7  17   2        5.41       21.25     47.58 o 
  -6  17   2     4442.83     4382.06    180.31 o 
  -5  17   2        0.28       34.35     34.30 o 
  -4  17   2     4559.42     4264.84    122.13 o 
  -3  17   2     1355.11     1337.25     61.66 o 
  -2  17   2       36.48       26.79     23.11 o 
  -1  17   2        3.11       34.16     22.62 o 
   0  17   2     1917.82     1660.26     46.79 o 
   1  17   2      103.15      105.84     19.43 o 
   2  17   2     8095.19     7835.71    394.97 o 
   3  17   2      130.81      263.20     60.80 o 
   4  17   2     2726.20     2645.20    136.83 o 
   5  17   2       12.07       39.31     48.64 o 
   6  17   2       11.34      100.58     47.22 o 
   7  17   2        2.69       61.03     46.60 o 
  -7  18   2      388.38      458.84     87.80 o 
  -6  18   2       30.36       70.34     54.39 o 
  -5  18   2     2188.78     1894.14     94.99 o 
  -4  18   2        1.15      -13.68     27.89 o 
  -3  18   2     1001.08      911.74     55.52 o 
  -2  18   2     3850.20     3523.57     89.41 o 
  -1  18   2      648.01      774.76     48.50 o 
   0  18   2      126.22      122.68     20.49 o 
   1  18   2     6563.86     6277.06    148.37 o 
   2  18   2      534.31      616.75     42.67 o 
   3  18   2    10926.64     9758.17    763.02 o 
   4  18   2      392.78      423.66     75.29 o 
   5  18   2      103.50      158.35     60.45 o 
   6  18   2     1306.81     1265.89    175.38 o 
   7  18   2       48.00       49.97     42.85 o 
  -7  19   2      249.10      261.39     70.65 o 
  -6  19   2      130.67      193.04     67.29 o 
  -5  19   2      231.74      254.36     51.48 o 
  -4  19   2      153.31      161.67     43.85 o 
  -3  19   2     3911.99     4132.28    103.14 o 
  -2  19   2       35.19       61.94     27.86 o 
  -1  19   2     9064.80     8875.81    179.84 o 
   0  19   2     1051.13     1078.06     39.69 o 
   1  19   2     1132.67     1183.20     51.68 o 
   2  19   2      548.67      512.06     41.72 o 
   3  19   2      651.42      606.28     80.38 o 
   4  19   2       46.65       59.43     49.84 o 
   5  19   2     3127.20     3017.33    158.36 o 
   6  19   2       52.56      146.91     86.62 o 
  -7  20   2       73.15       96.26     59.10 o 
  -6  20   2     1912.90     1767.06    129.74 o 
  -5  20   2     1319.26     1172.41     81.70 o 
  -4  20   2     1165.17     1162.44     66.39 o 
  -3  20   2      190.68      242.55     39.53 o 
  -2  20   2     7458.64     7287.10    130.93 o 
  -1  20   2      472.37      611.96     48.30 o 
   0  20   2      896.36      874.36     47.63 o 
   1  20   2     4594.86     4305.52     88.03 o 
   2  20   2      127.38      202.11     33.06 o 
   3  20   2     3691.55     3347.43    456.04 o 
   4  20   2      136.02      156.92     61.36 o 
   5  20   2      166.53      114.80    115.69 o 
   6  20   2     2152.25     2093.50    205.68 o 
  -7  21   2       75.71       76.17     59.56 o 
  -6  21   2     2889.78     2710.03    154.18 o 
  -5  21   2       53.48       67.62     41.46 o 
  -4  21   2     3666.68     3564.21    106.59 o 
  -3  21   2       42.43       62.66     30.12 o 
  -2  21   2      172.77      246.52     38.19 o 
  -1  21   2      238.97      258.21     38.83 o 
   0  21   2     2785.17     2706.96     74.73 o 
   1  21   2      378.15      349.51     37.35 o 
   2  21   2     7018.75     6578.99    261.71 o 
   3  21   2     1034.30     1211.47    185.17 o 
   4  21   2     1945.91     1681.26    120.58 o 
   5  21   2        6.22        1.55     48.71 o 
   6  21   2       41.81       74.44     63.04 o 
  -7  22   2       51.22       48.29     58.61 o 
  -6  22   2       20.76       -5.15     43.96 o 
  -5  22   2     2119.95     2188.82    136.55 o 
  -4  22   2       97.72       79.54     34.97 o 
  -3  22   2     1217.56     1267.20     68.96 o 
  -2  22   2     1603.26     1632.66     72.77 o 
  -1  22   2     1530.46     1424.36     68.25 o 
   0  22   2     1632.75     1651.56     64.03 o 
   1  22   2      734.72      743.62     48.77 o 
   2  22   2      412.07      420.65     51.19 o 
   3  22   2     5217.05     4481.96    391.46 o 
   4  22   2     1354.32     1204.67    110.23 o 
   5  22   2      135.97      187.68     68.22 o 
   6  22   2      496.50      659.12    105.03 o 
  -7  23   2      168.60      279.39     83.40 o 
  -6  23   2      132.64      107.93     64.73 o 
  -5  23   2      135.62      125.77     63.32 o 
  -4  23   2     1051.69     1017.14     69.91 o 
  -3  23   2     2273.03     2001.55     83.63 o 
  -2  23   2       15.15       87.67     30.92 o 
  -1  23   2     7933.71     7144.30    290.95 o 
   0  23   2      437.24      431.97     42.56 o 
   1  23   2     1387.52     1270.13     59.22 o 
   2  23   2      115.67      174.75     41.57 o 
   3  23   2      171.98      134.40     58.04 o 
   4  23   2       10.43       -2.61     48.24 o 
   5  23   2     2257.51     1997.68    155.48 o 
   6  23   2        2.93       74.64     61.98 o 
  -6  24   2      292.54      246.49     75.19 o 
  -5  24   2     1168.04     1227.27    113.59 o 
  -4  24   2     1053.18      973.21     70.04 o 
  -3  24   2      780.87      771.47     62.65 o 
  -2  24   2     4622.83     3904.97    108.72 o 
  -1  24   2      455.23      491.33     50.15 o 
   0  24   2     2485.61     2294.85    101.62 o 
   1  24   2     3306.06     3247.09     87.42 o 
   2  24   2       20.87       -0.71     32.25 o 
   3  24   2      907.58      810.98     99.30 o 
   4  24   2      249.05      354.97    102.23 o 
   5  24   2      388.99      283.97     79.23 o 
   6  24   2      563.59      484.73     98.09 o 
  -6  25   2      458.54      619.09     99.36 o 
  -5  25   2        0.41       12.52     49.96 o 
  -4  25   2     2157.89     2176.05     93.10 o 
  -3  25   2      319.71      337.11     49.29 o 
  -2  25   2       14.46       39.25     31.60 o 
  -1  25   2      272.65      287.00     44.97 o 
   0  25   2     1627.20     1574.93     67.56 o 
   1  25   2     1011.20     1075.09     73.23 o 
   2  25   2     5819.15     5248.33    133.17 o 
   3  25   2        0.37       39.45     52.80 o 
   4  25   2     1242.22     1354.44    184.10 o 
   5  25   2      113.67       55.55     63.66 o 
   6  25   2      123.01      109.94     97.33 o 
  -6  26   2       33.84       61.75     59.14 o 
  -5  26   2      510.02      519.74     91.18 o 
  -4  26   2       33.75       22.20     35.07 o 
  -3  26   2      320.70      291.89     49.62 o 
  -2  26   2     1924.19     1564.92     78.19 o 
  -1  26   2       43.29       30.27     31.67 o 
   0  26   2     5582.22     4995.96    110.15 o 
   1  26   2     7221.28     6625.25    138.03 o 
   2  26   2      254.82      218.00     46.50 o 
   3  26   2      750.57      612.50     94.68 o 
   4  26   2      967.48     1040.95    118.27 o 
   5  26   2      379.44      434.38     93.72 o 
  -6  27   2      227.61      228.61     77.28 o 
  -5  27   2       99.21       73.61     73.00 o 
  -4  27   2      278.57      356.94     53.33 o 
  -3  27   2     3088.54     2756.74    121.27 o 
  -2  27   2      252.87      189.85     43.98 o 
  -1  27   2     2679.76     2516.69     95.10 o 
   0  27   2      117.57      251.98     44.54 o 
   1  27   2     1052.71     1227.39     71.39 o 
   2  27   2       40.76       58.66     37.61 o 
   3  27   2        0.95       -5.96     50.61 o 
   4  27   2       90.72      165.91     69.76 o 
   5  27   2      895.15      869.68    119.12 o 
  -6  28   2       33.98      112.56     71.34 o 
  -5  28   2     1058.25      997.54    118.56 o 
  -4  28   2      354.15      432.31     56.48 o 
  -3  28   2      286.98      341.00     55.32 o 
  -2  28   2     1752.67     1719.77     84.40 o 
  -1  28   2      516.89      590.56     60.02 o 
   0  28   2     3071.41     3301.33    207.68 o 
   1  28   2     2162.65     2001.19     86.98 o 
   2  28   2       77.08      117.02     43.00 o 
   3  28   2     3513.99     3235.48    140.97 o 
   4  28   2      316.90      296.92    134.36 o 
   5  28   2      239.60      289.61     86.21 o 
  -5  29   2       28.29       -6.13     55.09 o 
  -4  29   2      991.39     1018.51     78.87 o 
  -3  29   2       13.85       -6.51     32.12 o 
  -2  29   2        1.56       16.83     34.34 o 
  -1  29   2       50.72       69.52     37.12 o 
   0  29   2      557.36      686.21     64.61 o 
   1  29   2       84.49      158.26     35.27 o 
   2  29   2     2349.01     2112.76     97.47 o 
   3  29   2        2.69       27.74     42.73 o 
   4  29   2      766.67      615.85    178.44 o 
   5  29   2        6.14       34.37     65.33 o 
  -5  30   2      968.50     1018.16    122.05 o 
  -4  30   2      685.19      808.76     81.59 o 
  -3  30   2       72.14       64.22     39.27 o 
  -2  30   2     3426.23     3095.19    119.15 o 
  -1  30   2       15.84       55.23     37.97 o 
   0  30   2     5408.54     5503.51    141.24 o 
   1  30   2      803.13      859.13     58.70 o 
   2  30   2       27.49       28.31     42.45 o 
   3  30   2      339.10      387.44     69.03 o 
   4  30   2      208.78      138.98     77.43 o 
  -5  31   2       64.73       99.64     67.49 o 
  -4  31   2        1.23       98.43     46.39 o 
  -3  31   2     1990.88     1787.06     92.01 o 
  -2  31   2       56.14       98.48     39.93 o 
  -1  31   2     3547.08     3452.37    117.54 o 
   0  31   2       61.62      173.67     45.89 o 
   1  31   2     1019.24      938.36     61.82 o 
   2  31   2      428.62      423.35     61.24 o 
   3  31   2       36.71       34.40     46.92 o 
   4  31   2       62.76       68.48     69.13 o 
  -5  32   2      508.98      493.62    102.97 o 
  -4  32   2       89.36       70.09    109.29 o 
  -3  32   2      128.44      167.67     46.31 o 
  -2  32   2        1.90      -16.99     33.12 o 
  -1  32   2      114.26      229.53     50.01 o 
   0  32   2     1254.64     1184.98     81.20 o 
   1  32   2     1038.17     1145.82     66.13 o 
   2  32   2       15.77       49.03     41.25 o 
   3  32   2     1763.85     1720.06    114.46 o 
   4  32   2      109.00      142.64     79.45 o 
  -4  33   2     1104.67     1185.04    134.12 o 
  -3  33   2      129.09      130.20     43.72 o 
  -2  33   2      519.65      567.40     75.37 o 
  -1  33   2      350.84      473.36     61.50 o 
   0  33   2      490.11      532.59     65.60 o 
   1  33   2       54.94       97.32     35.95 o 
   2  33   2     1388.06     1271.91     92.76 o 
   3  33   2       14.89       38.71     48.36 o 
   4  33   2     1435.13     1302.27    144.06 o 
  -4  34   2       23.81       75.31     53.31 o 
  -3  34   2       24.78       81.49     47.40 o 
  -2  34   2     3408.58     3395.48    124.25 o 
  -1  34   2       31.49       78.76     42.13 o 
   0  34   2      486.41      572.80     76.58 o 
   1  34   2      235.22      261.06     50.40 o 
   2  34   2      159.95      122.65     47.76 o 
   3  34   2      260.02      244.77     67.49 o 
  -4  35   2       57.94       65.05     58.04 o 
  -3  35   2     1475.92     1529.90    104.48 o 
  -2  35   2      137.11      267.03     52.25 o 
  -1  35   2     1437.71     1456.44     91.93 o 
   0  35   2      153.78      179.87     57.57 o 
   1  35   2      355.73      282.28     57.82 o 
   2  35   2      223.14      243.80     54.79 o 
   3  35   2       46.88       44.91     53.74 o 
  -3  36   2      148.20      208.21     50.77 o 
  -2  36   2      128.44      145.37     49.19 o 
  -1  36   2       47.89       68.06     44.89 o 
   0  36   2      145.22      204.77     48.40 o 
   1  36   2     1012.26     1090.47     91.05 o 
   2  36   2       93.22       61.45     60.15 o 
  -2  37   2       10.31       68.57     41.97 o 
  -1  37   2      123.79       59.14     55.66 o 
   0  37   2      626.38      641.32     67.40 o 
   1  37   2        5.89       -6.89     53.23 o 
   2  37   2      712.24      955.46    103.03 o 
  -2  38   2     1100.05     1392.29     97.20 o 
  -1  38   2       26.08       29.54     51.86 o 
   0  38   2      486.22      583.39     68.06 o 
   1  38   2       98.80      120.82     51.42 o 
  -7   0   3      673.90      932.75     91.21 o 
  -5   0   3     1275.05     1263.82     83.24 o 
  -3   0   3     7601.95     8671.77    142.29 o 
  -1   0   3    32329.30    32854.21   3369.03 o 
   1   0   3      366.95      427.74     31.54 o 
   3   0   3     7821.15     8466.16    131.72 o 
   5   0   3     4298.16     4185.16    230.47 o 
   7   0   3     1640.58     1631.95    177.82 o 
  -8   1   3      587.07      705.84     92.77 o 
  -7   1   3     1303.02     1373.82     71.10 o 
  -6   1   3      171.57      181.19     39.05 o 
  -5   1   3     1682.55     1757.21     66.78 o 
  -4   1   3     2339.05     2250.70     64.55 o 
  -3   1   3     1412.47     1568.39     47.63 o 
  -2   1   3      464.76      402.56     22.12 o 
  -1   1   3     5803.80     5308.51    231.41 o 
   0   1   3     6125.11     6612.46    193.26 o 
   1   1   3    19119.65    20026.75    164.56 o 
   2   1   3      972.01     1010.12     44.42 o 
   3   1   3     8964.74     8813.12    124.82 o 
   4   1   3     2633.75     2457.64    116.61 o 
   5   1   3      186.79      296.22     60.29 o 
   6   1   3     1678.24     1571.02    114.27 o 
   7   1   3       43.39      104.82     62.28 o 
  -8   2   3     1199.02     1057.47    107.02 o 
  -7   2   3        0.32      102.38     29.98 o 
  -6   2   3     5787.09     5286.82    118.67 o 
  -5   2   3      423.72      445.04     41.34 o 
  -4   2   3     7362.19     7692.07    112.57 o 
  -3   2   3      596.11      651.48     40.90 o 
  -2   2   3     8077.11     8344.87    421.34 o 
  -1   2   3       51.22       80.96     13.07 o 
   0   2   3     7570.28     8002.10    188.80 o 
   1   2   3       12.90       74.62     24.40 o 
   2   2   3     8447.06     8562.68    205.49 o 
   3   2   3       17.78       12.73     22.63 o 
   4   2   3     3810.92     3706.62    139.48 o 
   5   2   3       34.32       61.68     46.68 o 
   6   2   3      192.35      237.14     70.40 o 
   7   2   3        2.56      -11.69     35.38 o 
  -8   3   3     1031.05     1071.41    107.88 o 
  -7   3   3     1382.19     1194.01     67.63 o 
  -6   3   3        0.07       22.43     24.51 o 
  -5   3   3      913.53      831.44     55.71 o 
  -4   3   3      340.68      294.27     31.75 o 
  -3   3   3     1617.05     1352.30     55.15 o 
  -2   3   3     4111.88     4184.26    182.60 o 
  -1   3   3     3195.20     2657.63    127.96 o 
   0   3   3    14393.59    14497.50    466.88 o 
   1   3   3     7152.35     7900.99    148.94 o 
   2   3   3      897.12      880.22     38.38 o 
   3   3   3     4957.64     5296.08    105.58 o 
   4   3   3     5055.84     5040.01    160.77 o 
   5   3   3      956.74     1093.48     90.21 o 
   6   3   3     1938.56     1907.51    193.28 o 
   7   3   3       98.18      223.36     62.00 o 
  -8   4   3      121.95      174.00     56.96 o 
  -7   4   3       73.87       51.47     34.50 o 
  -6   4   3        0.66       19.27     24.41 o 
  -5   4   3      533.68      543.28     44.19 o 
  -4   4   3     1330.28     1274.62     62.11 o 
  -3   4   3    36005.23    40379.89    259.33 o 
  -2   4   3        3.54        6.27      9.67 o 
  -1   4   3    12064.70    12693.61    721.97 o 
   0   4   3     4765.30     4784.83    201.17 o 
   1   4   3       64.50       71.35     22.83 o 
   2   4   3     4626.56     4704.06    101.25 o 
   3   4   3     3156.68     2638.72     80.12 o 
   4   4   3       40.93       70.78     35.68 o 
   5   4   3     5502.96     5324.83    183.31 o 
   6   4   3        2.47      129.64     48.47 o 
   7   4   3     2556.63     2269.82    145.65 o 
  -8   5   3      175.06      208.38     58.07 o 
  -7   5   3     1276.88     1196.90     67.72 o 
  -6   5   3      614.02      670.78     74.66 o 
  -5   5   3     2369.19     2119.55     73.00 o 
  -4   5   3     1447.87     1460.44     88.85 o 
  -3   5   3     1156.29      946.26     83.78 o 
  -2   5   3       15.86       35.03     11.50 o 
  -1   5   3     1829.72     2210.73     74.78 o 
   0   5   3       13.83       70.02     13.67 o 
   1   5   3    10185.68    11973.89    485.58 o 
   2   5   3       73.09      101.32     20.80 o 
   3   5   3     9324.23     9621.76    145.54 o 
   4   5   3     3858.39     3910.98    143.80 o 
   5   5   3      738.59      778.30    100.85 o 
   6   5   3     1288.00     1126.89     99.33 o 
   7   5   3      127.55      293.35     86.16 o 
  -8   6   3      915.66      843.79     80.20 o 
  -7   6   3      193.96      214.03     38.97 o 
  -6   6   3     5420.32     4945.98    117.14 o 
  -5   6   3     3711.26     3344.09    149.33 o 
  -4   6   3    12218.61    12389.54    169.66 o 
  -3   6   3      751.20      789.88     65.67 o 
  -2   6   3      128.22       95.59     14.25 o 
  -1   6   3      246.82      254.37     16.20 o 
   0   6   3    13876.37    13488.85    722.39 o 
   1   6   3     1134.27     1309.07     61.72 o 
   2   6   3    34380.05    35100.73   1175.48 o 
   3   6   3     3026.76     2941.65     86.94 o 
   4   6   3     1272.60     1378.76     78.90 o 
   5   6   3      104.16       79.35     38.69 o 
   6   6   3      487.02      556.69     85.54 o 
   7   6   3       60.35       59.82     40.76 o 
  -8   7   3      235.00      286.76     69.54 o 
  -7   7   3     1051.18     1019.48     90.96 o 
  -6   7   3      451.82      458.40     47.23 o 
  -5   7   3      741.69      845.06     62.80 o 
  -4   7   3      146.21      140.31     32.72 o 
  -3   7   3       36.75      167.00     28.43 o 
  -2   7   3     8358.47     8629.41    349.47 o 
  -1   7   3     3545.48     3386.41    151.57 o 
   0   7   3      576.73      573.72     24.20 o 
   1   7   3    14748.34    15269.94    539.19 o 
   2   7   3      226.49      231.52     30.72 o 
   3   7   3     1391.99     1280.78     63.14 o 
   4   7   3     6683.02     6115.66    137.01 o 
   5   7   3      365.09      449.89     69.47 o 
   6   7   3     1339.69     1243.94    104.50 o 
   7   7   3      351.27      480.51     86.84 o 
  -8   8   3        0.53       17.06     34.82 o 
  -7   8   3      107.11      125.84     39.14 o 
  -6   8   3     2375.34     2074.98     80.95 o 
  -5   8   3     3084.20     2884.14     99.85 o 
  -4   8   3      172.55      170.53     34.69 o 
  -3   8   3    11928.50    11588.38    181.74 o 
  -2   8   3     1064.64     1126.15     49.78 o 
  -1   8   3     3688.89     3809.53    130.49 o 
   0   8   3     5319.23     5706.59    248.75 o 
   1   8   3    17203.11    17918.71    614.13 o 
   2   8   3     5366.94     5595.51    198.03 o 
   3   8   3      984.24     1034.53     74.77 o 
   4   8   3      544.04      669.64     58.27 o 
   5   8   3     3358.51     3479.00    152.39 o 
   6   8   3        0.12       46.70     36.13 o 
   7   8   3     2229.81     2033.76    139.66 o 
  -8   9   3      135.04      113.09     40.71 o 
  -7   9   3      913.71      923.89     78.77 o 
  -6   9   3     4137.34     3946.45    125.34 o 
  -5   9   3     7016.38     6848.75    147.27 o 
  -4   9   3      144.76      249.36     38.97 o 
  -3   9   3     1462.56     1383.38     52.15 o 
  -2   9   3     7776.17     7173.43    182.03 o 
  -1   9   3    18746.61    18532.19    592.36 o 
   0   9   3     5019.83     4776.13    196.11 o 
   1   9   3    12067.97    11668.22    471.21 o 
   2   9   3      384.02      634.78     85.09 o 
   3   9   3    12583.38    13694.74    503.94 o 
   4   9   3     3154.78     3433.17    109.93 o 
   5   9   3       44.67       98.23     41.62 o 
   6   9   3     1222.59     1283.36    106.70 o 
   7   9   3      145.75      242.32     91.05 o 
  -8  10   3       21.84        9.98     33.57 o 
  -7  10   3       15.09       34.96     39.77 o 
  -6  10   3     6042.41     5925.17    238.00 o 
  -5  10   3      171.16      242.82     44.62 o 
  -4  10   3     9228.14    10404.59    164.57 o 
  -3  10   3     4002.79     4287.38     84.53 o 
  -2  10   3        1.71       50.87     17.37 o 
  -1  10   3       66.55       53.68     13.54 o 
   0  10   3     5023.69     4507.86    191.77 o 
   1  10   3    12810.71    13389.48    290.14 o 
   2  10   3    19582.47    19541.14    375.85 o 
   3  10   3     4990.00     4976.87    331.01 o 
   4  10   3      426.81      611.61     58.34 o 
   5  10   3       21.77       32.44     33.33 o 
   6  10   3      310.92      380.78     94.73 o 
   7  10   3       20.17       35.14     40.46 o 
  -8  11   3      186.91      253.67     52.47 o 
  -7  11   3      130.55      156.56     43.06 o 
  -6  11   3        9.75       28.87     34.96 o 
  -5  11   3     1354.19     1238.12     75.33 o 
  -4  11   3     8217.44     7997.23    155.03 o 
  -3  11   3      274.61      429.92     36.10 o 
  -2  11   3    11958.15    10455.96    286.29 o 
  -1  11   3      318.93      404.12     22.91 o 
   0  11   3      183.38      242.08     19.50 o 
   1  11   3     4664.80     4858.30    194.69 o 
   2  11   3     2407.47     2416.73     70.73 o 
   3  11   3     4264.39     4142.94    136.84 o 
   4  11   3     3760.18     4081.54    183.95 o 
   5  11   3      191.81      248.71     57.27 o 
   6  11   3     2956.05     2925.58    238.73 o 
   7  11   3      259.46      377.49     78.66 o 
  -8  12   3      245.68      309.36     60.19 o 
  -7  12   3        2.88       -2.50     28.38 o 
  -6  12   3     4840.40     4696.53    138.89 o 
  -5  12   3     4174.15     4021.84    120.52 o 
  -4  12   3      535.32      707.48     56.94 o 
  -3  12   3     8186.93     8539.54    126.91 o 
  -2  12   3     2041.75     2423.05     64.60 o 
  -1  12   3     5646.62     5201.04    141.71 o 
   0  12   3     1650.51     2127.88     81.06 o 
   1  12   3     3724.76     3855.81     73.21 o 
   2  12   3     3146.68     2958.25    379.52 o 
   3  12   3     2857.11     2789.02    118.37 o 
   4  12   3       76.40      101.39     46.53 o 
   5  12   3     1137.03     1071.42     92.37 o 
   6  12   3        4.37      -24.42     90.60 o 
   7  12   3     2070.03     2030.23    143.11 o 
  -8  13   3      704.03      703.22     98.55 o 
  -7  13   3     1489.59     1435.94     89.75 o 
  -6  13   3     1461.15     1491.28     86.83 o 
  -5  13   3     4206.15     4252.08    140.92 o 
  -4  13   3       54.14      123.67     34.71 o 
  -3  13   3      579.70      608.50     51.38 o 
  -2  13   3     1799.30     1911.58     64.50 o 
  -1  13   3     1978.94     2177.86     61.16 o 
   0  13   3    15941.67    16971.76    528.54 o 
   1  13   3    17838.02    16548.88    543.74 o 
   2  13   3      251.02      278.96     39.74 o 
   3  13   3     7131.91     6875.98    418.55 o 
   4  13   3       69.72       55.00     41.49 o 
   5  13   3       30.61       63.32     40.01 o 
   6  13   3      459.37      515.36     86.67 o 
   7  13   3      127.21      244.31     70.01 o 
  -8  14   3       49.43       29.98     42.69 o 
  -7  14   3      228.12      323.27    108.04 o 
  -6  14   3     5097.66     4378.64    136.51 o 
  -5  14   3       22.92       58.36     36.51 o 
  -4  14   3     1196.54      951.60     64.91 o 
  -3  14   3     3504.01     3567.66     86.18 o 
  -2  14   3     8648.09     9405.79    270.94 o 
  -1  14   3     3721.00     3318.15     85.76 o 
   0  14   3     5422.00     5531.78    147.20 o 
   1  14   3      818.20      958.00     47.75 o 
   2  14   3     9558.62     8934.78    677.17 o 
   3  14   3       11.28       49.05     37.95 o 
   4  14   3      546.90      675.11     81.85 o 
   5  14   3      823.64      825.77     93.49 o 
   6  14   3        5.71      110.18     48.01 o 
   7  14   3        2.85       -1.77     36.09 o 
  -8  15   3      400.10      644.89    138.50 o 
  -7  15   3       39.51       70.67     52.19 o 
  -6  15   3      804.81      834.44     74.00 o 
  -5  15   3      151.92      145.80     43.66 o 
  -4  15   3     3635.24     3615.84    110.30 o 
  -3  15   3       65.19      108.66     28.36 o 
  -2  15   3    13068.09    13304.19    202.62 o 
  -1  15   3     4359.23     4150.79    121.47 o 
   0  15   3      941.48      969.38     34.19 o 
   1  15   3      244.55      268.58     27.26 o 
   2  15   3      205.21      184.25     67.33 o 
   3  15   3     1049.84     1068.78     87.95 o 
   4  15   3     2827.12     2483.83    131.04 o 
   5  15   3        2.40       73.76     65.19 o 
   6  15   3     2382.34     2355.62    145.20 o 
   7  15   3        6.40      -19.88     34.76 o 
  -8  16   3     1729.24     1358.50    162.67 o 
  -7  16   3      585.52      562.19     88.50 o 
  -6  16   3     1016.32      928.95     78.17 o 
  -5  16   3     2042.36     1930.57     93.74 o 
  -4  16   3      164.17      158.39     40.58 o 
  -3  16   3     3886.55     4109.30     95.97 o 
  -2  16   3      268.48      250.98     33.66 o 
  -1  16   3    10867.85     9761.94    148.00 o 
   0  16   3      208.20      241.25     21.41 o 
   1  16   3     1361.57     1427.33     50.39 o 
   2  16   3     3389.06     3475.39    187.93 o 
   3  16   3     2268.79     2060.32    137.40 o 
   4  16   3        0.92       -2.97     50.04 o 
   5  16   3     2580.65     2532.06    203.99 o 
   6  16   3        1.81      -11.74     31.84 o 
  -7  17   3     1487.65     1356.85    112.81 o 
  -6  17   3       47.88      104.38     40.56 o 
  -5  17   3     3813.97     3554.02    121.60 o 
  -4  17   3     2250.38     2230.21     80.76 o 
  -3  17   3       91.98       66.17     27.03 o 
  -2  17   3     2374.19     2188.49     71.96 o 
  -1  17   3     2314.14     2087.13     54.77 o 
   0  17   3       56.64       35.76     15.07 o 
   1  17   3     8614.19     8260.56    234.96 o 
   2  17   3      208.01      220.37     71.93 o 
   3  17   3     2663.55     2461.54    102.67 o 
   4  17   3       64.22      113.18     53.40 o 
   5  17   3      306.26      275.07     73.23 o 
   6  17   3        5.86       36.33     41.37 o 
  -7  18   3       56.08      122.52     58.94 o 
  -6  18   3      606.34      640.77     90.54 o 
  -5  18   3       65.91      106.67     42.49 o 
  -4  18   3      843.58     1035.25     61.48 o 
  -3  18   3     2165.15     2232.05     78.11 o 
  -2  18   3      541.35      485.45     43.16 o 
  -1  18   3     5670.14     5449.65     99.98 o 
   0  18   3      595.00      480.28     27.86 o 
   1  18   3      403.56      479.62     35.20 o 
   2  18   3     6984.25     6450.16    461.55 o 
   3  18   3      284.60      272.34     55.89 o 
   4  18   3      180.93      259.69     75.90 o 
   5  18   3     1026.82     1006.18    108.29 o 
   6  18   3        7.05       24.53     38.06 o 
  -7  19   3      141.78      250.97    106.51 o 
  -6  19   3       71.58       43.95     51.99 o 
  -5  19   3       14.61        1.76     33.26 o 
  -4  19   3     3396.05     3372.11    112.39 o 
  -3  19   3      151.82      167.59     35.80 o 
  -2  19   3     8036.05     7546.59    131.13 o 
  -1  19   3      554.65      586.88     53.09 o 
   0  19   3     2571.99     2248.33     61.07 o 
   1  19   3      205.32      225.42     29.02 o 
   2  19   3      188.40      269.37     46.83 o 
   3  19   3        1.49       11.34     35.44 o 
   4  19   3     3213.98     2967.45    150.52 o 
   5  19   3       28.16       79.19     56.18 o 
   6  19   3     1367.77     1496.01    121.93 o 
  -7  20   3      495.06      566.53    139.87 o 
  -6  20   3      981.61     1079.11    109.85 o 
  -5  20   3      392.84      411.69     60.15 o 
  -4  20   3      274.52      355.37     47.00 o 
  -3  20   3     5770.62     5553.91    153.12 o 
  -2  20   3      141.73      218.40     36.68 o 
  -1  20   3     3543.96     3377.62     75.13 o 
   0  20   3      534.41      469.00     35.78 o 
   1  20   3      825.39      757.16     52.17 o 
   2  20   3     4618.51     4118.78    140.03 o 
   3  20   3     1075.92     1090.59     91.56 o 
   4  20   3      170.39      179.50     65.15 o 
   5  20   3     1510.11     1616.91    127.33 o 
   6  20   3      160.16      188.22     59.73 o 
  -7  21   3      643.44      695.08    149.97 o 
  -6  21   3      166.62      129.43     56.98 o 
  -5  21   3     2433.81     2402.04    108.90 o 
  -4  21   3      193.41      224.96     42.35 o 
  -3  21   3      113.19      138.70     35.94 o 
  -2  21   3        2.62       27.42     27.20 o 
  -1  21   3     3321.48     3118.50     90.65 o 
   0  21   3      605.02      605.03     50.01 o 
   1  21   3     4505.91     4198.25    127.89 o 
   2  21   3        3.10       55.73     30.97 o 
   3  21   3     2609.00     2293.07    111.67 o 
   4  21   3      269.11      319.07     78.69 o 
   5  21   3      110.77      117.14     68.15 o 
   6  21   3       55.40       93.96     90.60 o 
  -7  22   3       80.03      251.89    107.43 o 
  -6  22   3      607.35      605.65     92.20 o 
  -5  22   3      101.69      154.47     48.34 o 
  -4  22   3      621.64      560.70     56.84 o 
  -3  22   3     4570.94     4230.51    112.09 o 
  -2  22   3      114.48      271.54     41.70 o 
  -1  22   3     1534.05     1407.82     97.50 o 
   0  22   3     1327.88     1405.32     66.73 o 
   1  22   3     1339.90     1287.68     65.92 o 
   2  22   3     2855.87     2647.39     95.43 o 
   3  22   3     1343.63     1287.81    102.32 o 
   4  22   3      218.18      168.55     66.55 o 
   5  22   3      681.21      647.72    102.03 o 
   6  22   3      110.83      146.30     94.88 o 
  -7  23   3       39.28       40.40     84.47 o 
  -6  23   3       19.46       41.50     55.47 o 
  -5  23   3       29.71       21.24     45.49 o 
  -4  23   3     2824.92     2698.71    106.29 o 
  -3  23   3      699.03      629.66     57.44 o 
  -2  23   3     5156.88     5080.08    119.81 o 
  -1  23   3      488.85      589.83     59.37 o 
   0  23   3     1873.41     1726.49     75.06 o 
   1  23   3       14.51       25.68     28.88 o 
   2  23   3        0.40      -27.41     27.70 o 
   3  23   3      580.71      582.17     73.21 o 
   4  23   3     3571.33     3100.13    168.95 o 
   5  23   3       53.93      103.75     66.67 o 
   6  23   3     1069.12      981.56    179.66 o 
  -6  24   3      703.22      829.75    106.92 o 
  -5  24   3      760.08      789.61     79.20 o 
  -4  24   3      823.61      792.13     85.35 o 
  -3  24   3     2053.76     1752.92     81.83 o 
  -2  24   3      370.70      546.50     54.35 o 
  -1  24   3      532.32      623.13     55.40 o 
   0  24   3     4238.09     4040.67    129.62 o 
   1  24   3     1115.98     1154.54     67.41 o 
   2  24   3     1326.28     1334.69     77.45 o 
   3  24   3      599.92      508.19     70.94 o 
   4  24   3      510.75      523.96     94.03 o 
   5  24   3      343.52      250.46     79.09 o 
  -6  25   3      128.08      222.51    115.69 o 
  -5  25   3     1531.88     1432.48     95.66 o 
  -4  25   3      130.04      126.34     39.94 o 
  -3  25   3      402.51      340.93     50.23 o 
  -2  25   3        2.73        0.92     29.55 o 
  -1  25   3     2226.60     2261.28     87.95 o 
   0  25   3       11.26       48.36     31.82 o 
   1  25   3     5787.56     5628.37    130.08 o 
   2  25   3       38.12       36.16     34.37 o 
   3  25   3     2055.82     1913.01    115.52 o 
   4  25   3        8.19       19.37     54.58 o 
   5  25   3        5.31       39.72     63.66 o 
  -6  26   3      609.49      541.74    150.28 o 
  -5  26   3      135.60      211.56     55.78 o 
  -4  26   3      632.81      658.27     64.63 o 
  -3  26   3     3592.15     3339.69    109.59 o 
  -2  26   3      497.61      580.07     57.56 o 
  -1  26   3     1818.26     1706.48     96.75 o 
   0  26   3     1900.06     1810.97    100.37 o 
   1  26   3     1525.03     1522.96     77.43 o 
   2  26   3      362.75      396.25     55.34 o 
   3  26   3      595.96      580.71     94.07 o 
   4  26   3       32.98      -24.76     53.36 o 
   5  26   3      458.73      368.23     93.72 o 
  -6  27   3       76.15      199.25    117.53 o 
  -5  27   3       18.58        9.44     44.61 o 
  -4  27   3     3179.32     3116.12    112.10 o 
  -3  27   3       27.86       10.69     31.69 o 
  -2  27   3     6346.09     5863.18    182.06 o 
  -1  27   3        2.70       19.29     32.89 o 
   0  27   3      525.29      552.77     57.88 o 
   1  27   3        1.88       30.74     31.98 o 
   2  27   3      304.22      284.62     49.88 o 
   3  27   3      123.36       68.22     62.10 o 
   4  27   3     1415.95     1442.22    136.69 o 
   5  27   3      163.42      127.08     72.20 o 
  -6  28   3      482.12      349.53    136.20 o 
  -5  28   3      199.41      161.39     68.38 o 
  -4  28   3      705.49      735.53     69.55 o 
  -3  28   3     1097.07     1029.50     75.06 o 
  -2  28   3      129.29      185.71     43.73 o 
  -1  28   3      102.98      125.98     40.36 o 
   0  28   3      606.81      640.49     61.64 o 
   1  28   3      486.26      428.23     65.95 o 
   2  28   3     1147.64     1131.45     78.64 o 
   3  28   3      397.70      422.04     90.33 o 
   4  28   3      311.92      250.02    118.60 o 
   5  28   3      245.46      245.91     90.44 o 
  -5  29   3      599.24      739.27    107.08 o 
  -4  29   3      140.02      146.98     43.67 o 
  -3  29   3      608.39      647.61     66.10 o 
  -2  29   3       57.35       40.31     34.37 o 
  -1  29   3     2921.56     2867.74    125.99 o 
   0  29   3      198.10      271.45     48.50 o 
   1  29   3     3402.85     3239.11    130.72 o 
   2  29   3       70.27       53.89     39.42 o 
   3  29   3     1349.20     1161.60    123.45 o 
   4  29   3      667.82      579.20    105.72 o 
  -5  30   3      306.80      480.83    149.67 o 
  -4  30   3      307.13      376.14     58.51 o 
  -3  30   3      697.56      662.87     67.03 o 
  -2  30   3      401.19      435.11     57.76 o 
  -1  30   3     4504.59     4413.81    169.11 o 
   0  30   3     2084.55     1928.44     90.73 o 
   1  30   3       89.42       38.38     47.38 o 
   2  30   3      365.41      481.94     62.61 o 
   3  30   3      108.48      185.85     74.01 o 
   4  30   3      120.66      199.11     81.85 o 
  -5  31   3       65.86      168.34    119.06 o 
  -4  31   3      871.75      860.77     77.97 o 
  -3  31   3      107.81      112.77     42.03 o 
  -2  31   3     3021.29     2841.89    115.86 o 
  -1  31   3        2.18      115.17     40.57 o 
   0  31   3     1560.88     1628.57     86.80 o 
   1  31   3      515.67      528.93     87.29 o 
   2  31   3        8.25       44.42     39.86 o 
   3  31   3      147.86      101.62     70.29 o 
   4  31   3     1719.26     1737.73    151.66 o 
  -5  32   3      112.06        1.84    112.94 o 
  -4  32   3      458.17      571.63     69.71 o 
  -3  32   3      443.27      421.09     58.83 o 
  -2  32   3       20.76       98.83     38.21 o 
  -1  32   3     1027.10     1201.10     79.05 o 
   0  32   3      502.72      556.49     64.59 o 
   1  32   3       89.83      153.82     44.59 o 
   2  32   3     1234.49     1173.60     88.88 o 
   3  32   3      387.82      337.85     90.09 o 
  -4  33   3      569.75      535.67     67.16 o 
  -3  33   3       62.80      103.58     41.62 o 
  -2  33   3       22.44        8.38     32.47 o 
  -1  33   3      337.46      470.13     62.12 o 
   0  33   3      522.05      500.23     61.31 o 
   1  33   3      995.42     1135.93     86.02 o 
   2  33   3       20.00       31.57     40.73 o 
   3  33   3      994.21      909.80    126.36 o 
  -4  34   3        3.22       64.87     40.31 o 
  -3  34   3     2161.13     2163.64    103.99 o 
  -2  34   3      330.57      343.37     56.81 o 
  -1  34   3     1114.74     1241.97     85.11 o 
   0  34   3      282.89      256.51     51.09 o 
   1  34   3      455.95      453.86     64.47 o 
   2  34   3      924.69      982.14     96.48 o 
   3  34   3      475.50      529.21    108.63 o 
  -3  35   3        6.22      107.42     49.57 o 
  -2  35   3     1657.35     1814.99     97.47 o 
  -1  35   3       18.99       28.38     46.78 o 
   0  35   3      807.05      954.43     80.59 o 
   1  35   3      219.44      251.57     53.23 o 
   2  35   3        6.24       99.29     45.91 o 
  -3  36   3      351.45      442.80     66.36 o 
  -2  36   3       36.98       12.72     38.34 o 
  -1  36   3       95.62       98.19     43.40 o 
   0  36   3      582.72      667.49     83.25 o 
   1  36   3        4.49       75.27     44.48 o 
   2  36   3     1300.92     1379.96     99.27 o 
  -2  37   3       91.94      202.41     66.49 o 
  -1  37   3      181.34      152.57     47.19 o 
   0  37   3       22.46       11.69     47.94 o 
   1  37   3      997.68     1196.23     97.14 o 
  -1  38   3      756.46      789.52     79.74 o 
   0  38   3      183.49      235.44     72.42 o 
  -8   0   4      227.04      390.04    117.84 o 
  -6   0   4     1164.73     1064.35     85.22 o 
  -4   0   4     5617.96     5585.29    134.33 o 
  -2   0   4      909.36     1087.20    163.75 o 
   0   0   4    40422.68    47126.65   2554.49 o 
   2   0   4     2919.21     2538.05     55.51 o 
   4   0   4    13419.22    12994.06    371.57 o 
   6   0   4     1309.43     1024.41    151.81 o 
  -8   1   4      923.48      845.21     94.32 o 
  -7   1   4      174.73      238.29     41.05 o 
  -6   1   4     1572.46     1368.87     65.80 o 
  -5   1   4     2449.94     2362.47     74.80 o 
  -4   1   4      755.69      608.00     38.72 o 
  -3   1   4    17665.37    20113.97    268.48 o 
  -2   1   4       39.25       19.70     16.29 o 
  -1   1   4     5011.77     4919.37    231.91 o 
   0   1   4    34775.07    39706.26   1063.71 o 
   1   1   4      145.39      238.44     23.03 o 
   2   1   4     1137.87     1309.83     59.90 o 
   3   1   4     1124.44     1015.67     73.47 o 
   4   1   4      172.85      202.92     72.54 o 
   5   1   4     1051.80     1068.94    100.16 o 
   6   1   4      504.90      651.61     91.51 o 
   7   1   4       53.01       43.27     39.83 o 
  -8   2   4        9.81      111.23     36.19 o 
  -7   2   4     3343.31     3252.37    103.46 o 
  -6   2   4      107.11      151.71     32.86 o 
  -5   2   4     3593.57     3385.57     87.60 o 
  -4   2   4     1570.14     1746.88     57.15 o 
  -3   2   4       91.83       51.89     22.17 o 
  -2   2   4      915.48      745.79     60.70 o 
  -1   2   4    13236.81    13351.87    605.34 o 
   0   2   4      225.36      159.74     15.36 o 
   1   2   4    29822.69    34490.05    209.97 o 
   2   2   4       31.08       26.09     28.02 o 
   3   2   4     1797.86     1670.17     90.46 o 
   4   2   4       74.89       96.42     40.96 o 
   5   2   4      319.48      354.99     67.13 o 
   6   2   4      203.80      188.66     55.77 o 
   7   2   4      730.35      842.59    107.78 o 
  -8   3   4     1367.36     1226.36    133.29 o 
  -7   3   4       10.17       34.44     27.21 o 
  -6   3   4      535.39      565.79     49.51 o 
  -5   3   4     3897.26     3890.54     93.28 o 
  -4   3   4       14.79       64.00     26.69 o 
  -3   3   4     7640.80     8268.03    115.82 o 
  -2   3   4      527.19      472.30     26.26 o 
  -1   3   4     3215.19     3028.07    100.34 o 
   0   3   4     2628.92     2192.28     72.39 o 
   1   3   4      591.06      619.96     38.10 o 
   2   3   4    12450.60    12401.03    200.40 o 
   3   3   4     4460.33     4419.66    139.66 o 
   4   3   4      204.77      326.20     58.38 o 
   5   3   4     1178.05     1184.65     96.42 o 
   6   3   4      407.14      515.85    132.83 o 
   7   3   4        3.83       25.61     44.38 o 
  -8   4   4      270.18      386.97     71.73 o 
  -7   4   4       11.32       15.09     25.75 o 
  -6   4   4      181.49      149.82     34.67 o 
  -5   4   4      784.32      756.39     48.88 o 
  -4   4   4    10820.27    10806.57    236.54 o 
  -3   4   4     1333.06     1364.55     54.31 o 
  -2   4   4    10656.63    10721.38    636.69 o 
  -1   4   4      943.92      982.17     42.39 o 
   0   4   4     4561.10     4255.83    101.15 o 
   1   4   4     6073.15     7500.63    105.36 o 
   2   4   4     3440.74     3663.41    154.72 o 
   3   4   4      680.17      666.66     51.24 o 
   4   4   4     7603.65     7730.10    205.57 o 
   5   4   4      217.01      408.33     70.33 o 
   6   4   4     1859.63     1776.25    122.47 o 
   7   4   4      274.10      286.92     65.41 o 
  -8   5   4      272.57      319.22     67.31 o 
  -7   5   4        7.38       44.18     27.14 o 
  -6   5   4     3191.50     3206.83     95.79 o 
  -5   5   4      427.53      439.26     41.26 o 
  -4   5   4      304.46      284.80     38.17 o 
  -3   5   4    11058.44    12279.51    142.95 o 
  -2   5   4     3353.47     3186.62    138.47 o 
  -1   5   4     3409.18     3383.90    177.06 o 
   0   5   4    41572.03    42634.62   2173.98 o 
   1   5   4      481.02      678.24     53.60 o 
   2   5   4     3421.81     3255.37     82.65 o 
   3   5   4     1960.38     1972.08     74.94 o 
   4   5   4      167.07      284.64     80.19 o 
   5   5   4     2025.24     2116.88    124.00 o 
   6   5   4      107.42      158.57     60.60 o 
   7   5   4       10.19      114.94     50.17 o 
  -8   6   4      115.84      101.19     46.81 o 
  -7   6   4     2283.58     2214.08     89.63 o 
  -6   6   4      139.41      177.53     36.42 o 
  -5   6   4     5881.03     6160.93    137.94 o 
  -4   6   4     2200.08     2212.17     78.19 o 
  -3   6   4     1321.06     1342.21     76.06 o 
  -2   6   4      125.82      115.91     14.76 o 
  -1   6   4     1775.93     1770.48     75.37 o 
   0   6   4      530.03      971.28     35.56 o 
   1   6   4    40679.69    43311.70   1040.63 o 
   2   6   4      101.66      153.39     28.12 o 
   3   6   4      615.79      613.72     49.83 o 
   4   6   4       33.99       14.96     28.63 o 
   5   6   4      248.07      375.57    160.07 o 
   6   6   4       38.28       32.14     34.63 o 
   7   6   4      403.63      626.02     94.96 o 
  -8   7   4       85.16       74.43     45.74 o 
  -7   7   4      234.78      293.40     43.05 o 
  -6   7   4     4157.55     3748.30    103.82 o 
  -5   7   4     3322.67     2969.02    100.25 o 
  -4   7   4     1391.42     1175.34     62.01 o 
  -3   7   4      978.18     1008.94     50.82 o 
  -2   7   4     2652.66     3065.53    158.85 o 
  -1   7   4     4764.02     4929.40    227.76 o 
   0   7   4     2861.42     2974.17    150.88 o 
   1   7   4      389.66      361.86     42.44 o 
   2   7   4     2203.57     2249.97     84.93 o 
   3   7   4     4454.03     4657.95    112.62 o 
   4   7   4       27.30      131.61     59.99 o 
   5   7   4     3879.98     3859.76    164.45 o 
   6   7   4       23.72      127.83     59.07 o 
   7   7   4      325.76      350.42     72.52 o 
  -8   8   4       94.60      166.70     57.08 o 
  -7   8   4       52.28       63.24     37.34 o 
  -6   8   4       56.09       61.68     28.56 o 
  -5   8   4      243.45      337.02     54.46 o 
  -4   8   4     3535.78     3425.21     95.78 o 
  -3   8   4      959.91     1023.66     43.97 o 
  -2   8   4     6293.90     5581.73    245.83 o 
  -1   8   4     6827.72     6541.31    308.04 o 
   0   8   4      392.64      461.30     27.42 o 
   1   8   4      672.09      567.67     30.24 o 
   2   8   4     6316.36     5924.82    318.92 o 
   3   8   4      982.63     1146.74     64.43 o 
   4   8   4     8111.20     8117.08    224.50 o 
   5   8   4      249.76      361.60     66.50 o 
   6   8   4     2435.84     2398.80    142.94 o 
   7   8   4      468.42      546.05     91.54 o 
  -8   9   4     1407.19     1214.77    116.92 o 
  -7   9   4       39.53       67.40     36.61 o 
  -6   9   4     3524.77     3159.82    113.28 o 
  -5   9   4      129.58      146.09     37.94 o 
  -4   9   4      115.97       81.12     29.45 o 
  -3   9   4     2359.94     2600.88     78.50 o 
  -2   9   4     7408.97     7733.08    269.63 o 
  -1   9   4     9745.32     9827.85    418.21 o 
   0   9   4    12990.12    14323.37    696.97 o 
   1   9   4      410.62      369.17     27.36 o 
   2   9   4     8347.68     8105.75    167.77 o 
   3   9   4      937.72      836.86     58.02 o 
   4   9   4      289.77      374.54     82.49 o 
   5   9   4     2122.01     2272.92    196.80 o 
   6   9   4       91.66      172.69     55.78 o 
   7   9   4      199.79      235.09     95.95 o 
  -8  10   4      248.20      276.50     69.05 o 
  -7  10   4     1056.00     1046.50     82.97 o 
  -6  10   4       12.26       94.47     36.18 o 
  -5  10   4     2652.42     2461.96     94.88 o 
  -4  10   4       23.11       19.27     24.09 o 
  -3  10   4     1827.46     1944.54     59.74 o 
  -2  10   4       23.95       84.27     16.58 o 
  -1  10   4     7672.87     8611.96    362.31 o 
   0  10   4      613.13      719.90     34.97 o 
   1  10   4    13206.55    13884.87    555.30 o 
   2  10   4     1134.06     1194.65     76.58 o 
   3  10   4     2952.64     2894.46    144.00 o 
   4  10   4     1597.22     1552.61    101.28 o 
   5  10   4      290.17      461.46     74.56 o 
   6  10   4      419.07      520.17     85.30 o 
   7  10   4      783.52      769.87    107.55 o 
  -8  11   4       27.90       95.44     48.61 o 
  -7  11   4       78.21       78.55     36.48 o 
  -6  11   4     2482.54     2461.61    103.82 o 
  -5  11   4     2756.82     2866.77    102.15 o 
  -4  11   4       66.60      104.17     31.76 o 
  -3  11   4     4354.71     4120.09     84.49 o 
  -2  11   4     1628.32     1525.71     41.38 o 
  -1  11   4    15187.45    16409.43    593.09 o 
   0  11   4     7255.15     6697.88    236.67 o 
   1  11   4      388.91      462.94     33.23 o 
   2  11   4      863.52      861.64     71.41 o 
   3  11   4     2394.51     2129.72     85.67 o 
   4  11   4      109.15      125.53     43.01 o 
   5  11   4     3695.18     3697.43    194.81 o 
   6  11   4       87.27      277.12     96.72 o 
  -8  12   4       55.17      106.56     57.85 o 
  -7  12   4      572.94      525.46     65.19 o 
  -6  12   4       30.83       39.88     36.44 o 
  -5  12   4       37.88       23.72     30.75 o 
  -4  12   4     2149.31     2279.22     85.90 o 
  -3  12   4      139.53      135.95     26.20 o 
  -2  12   4     5368.51     4973.53     93.79 o 
  -1  12   4     1021.82     1247.57     44.05 o 
   0  12   4      596.43      673.21     34.67 o 
   1  12   4     3312.19     3557.34     73.70 o 
   2  12   4     8159.51     8385.37    519.55 o 
   3  12   4      214.74      279.48     44.75 o 
   4  12   4     1781.54     1779.35     89.49 o 
   5  12   4      258.15      306.02     63.10 o 
   6  12   4     3525.69     3249.98    215.93 o 
  -8  13   4     2980.93     2431.08    224.50 o 
  -7  13   4      795.35      640.82     87.27 o 
  -6  13   4     2009.63     2005.10     96.63 o 
  -5  13   4      233.33      249.68     46.53 o 
  -4  13   4      152.81      233.00     40.12 o 
  -3  13   4      185.31      230.71     30.70 o 
  -2  13   4      753.44      735.31     43.25 o 
  -1  13   4     4083.15     4218.28    111.30 o 
   0  13   4    13873.58    13916.63    479.01 o 
   1  13   4     1670.43     1982.92     89.46 o 
   2  13   4    13653.36    13875.55   1033.43 o 
   3  13   4      475.34      512.54     55.37 o 
   4  13   4      995.91      973.19     74.47 o 
   5  13   4     1932.80     1749.19    117.83 o 
   6  13   4      793.56      962.33    108.53 o 
  -8  14   4     1297.03     1054.03    114.84 o 
  -7  14   4     1600.63     1635.01    181.19 o 
  -6  14   4        7.48       24.20     44.33 o 
  -5  14   4     1787.74     1931.24    112.39 o 
  -4  14   4        3.16      -18.78     25.18 o 
  -3  14   4       56.28      129.26     27.98 o 
  -2  14   4      477.49      480.24     29.18 o 
  -1  14   4     7551.91     6724.94    211.38 o 
   0  14   4      151.90      170.44     20.83 o 
   1  14   4     5877.94     5676.51    135.00 o 
   2  14   4      294.01      378.12     57.96 o 
   3  14   4      837.86      842.77     71.46 o 
   4  14   4      662.04      759.96     86.63 o 
   5  14   4        0.13       41.53     37.78 o 
   6  14   4      464.29      490.20     81.82 o 
  -8  15   4       27.38       98.65     51.86 o 
  -7  15   4       55.42        0.92     67.03 o 
  -6  15   4      164.90      251.53     65.66 o 
  -5  15   4     5545.06     5730.74    146.47 o 
  -4  15   4       17.16       28.54     24.85 o 
  -3  15   4     7923.28     7582.65    123.92 o 
  -2  15   4        4.69       38.49     16.07 o 
  -1  15   4     8408.66     7605.08    193.13 o 
   0  15   4       54.87       36.77     15.89 o 
   1  15   4       42.24       62.37     23.32 o 
   2  15   4      158.03      146.62     47.36 o 
   3  15   4     3935.66     3814.00    280.15 o 
   4  15   4        6.41       51.03     46.01 o 
   5  15   4     2520.95     2538.05    188.69 o 
   6  15   4      276.88      388.53     73.58 o 
  -8  16   4        8.88      -14.85    100.08 o 
  -7  16   4      455.11      750.78    144.77 o 
  -6  16   4     1083.09      967.77    100.86 o 
  -5  16   4      785.70     1043.40     77.41 o 
  -4  16   4     3554.97     3453.69     94.79 o 
  -3  16   4      102.04      126.94     31.35 o 
  -2  16   4     8813.27     8946.77    241.68 o 
  -1  16   4       29.13       46.01     16.18 o 
   0  16   4     1637.84     1444.09     43.42 o 
   1  16   4     1945.10     1770.35     61.85 o 
   2  16   4     2642.79     2647.40    107.36 o 
   3  16   4       40.17       69.66     39.44 o 
   4  16   4     3190.20     3075.58    147.43 o 
   5  16   4      372.27      309.01     66.33 o 
   6  16   4     1829.50     1915.33    134.25 o 
  -7  17   4       15.57       79.27     80.80 o 
  -6  17   4     1942.42     1951.32    127.60 o 
  -5  17   4       16.28       41.77     34.61 o 
  -4  17   4       78.54      151.11     34.25 o 
  -3  17   4      245.90      345.95     40.30 o 
  -2  17   4       54.63       54.32     22.41 o 
  -1  17   4       29.34      105.22     19.26 o 
   0  17   4     7688.56     7408.48    239.06 o 
   1  17   4       47.30       81.32     23.87 o 
   2  17   4     3720.65     3454.58    110.23 o 
   3  17   4        1.61       38.67     36.32 o 
   4  17   4      772.86      821.26     95.22 o 
   5  17   4      408.73      410.35     73.68 o 
   6  17   4      554.98      810.42    106.00 o 
  -7  18   4      619.73      658.04    145.69 o 
  -6  18   4      132.75      150.80     60.45 o 
  -5  18   4     2044.11     1773.73     92.67 o 
  -4  18   4     1975.54     1956.26     78.09 o 
  -3  18   4      641.02      764.96     53.47 o 
  -2  18   4      424.91      375.01     35.18 o 
  -1  18   4     3138.65     2740.83     68.29 o 
   0  18   4     1261.57     1213.96     57.57 o 
   1  18   4     9374.66     9476.11    167.60 o 
   2  18   4     1208.17     1174.15     88.25 o 
   3  18   4      406.26      465.80     61.25 o 
   4  18   4      223.74      211.62     64.10 o 
   5  18   4       41.44      112.94     68.56 o 
   6  18   4      658.31      762.41    102.19 o 
  -7  19   4        0.86       40.40     86.92 o 
  -6  19   4       99.12      124.95     58.53 o 
  -5  19   4     3667.05     3524.90    207.39 o 
  -4  19   4      404.76      527.62     52.22 o 
  -3  19   4     6367.54     6330.30    146.98 o 
  -2  19   4      340.89      416.59     43.70 o 
  -1  19   4     3609.98     3621.97     79.18 o 
   0  19   4      262.16      314.93     42.45 o 
   1  19   4      513.95      553.87     40.13 o 
   2  19   4      488.86      555.19     56.30 o 
   3  19   4     1648.95     1423.22     89.20 o 
   4  19   4        3.52       10.43     43.47 o 
   5  19   4      688.08      665.08    136.51 o 
   6  19   4       46.25       73.95     59.53 o 
  -7  20   4      560.79      559.49    136.51 o 
  -6  20   4      660.25      636.34     91.36 o 
  -5  20   4      367.19      378.81     76.47 o 
  -4  20   4     5032.19     5006.30    121.96 o 
  -3  20   4       29.15       30.41     27.94 o 
  -2  20   4     6823.47     6815.73    129.57 o 
  -1  20   4     1310.66     1361.69     55.02 o 
   0  20   4      177.54      197.53     30.10 o 
   1  20   4     4434.96     4406.04    101.25 o 
   2  20   4     1383.42     1293.57    100.34 o 
   3  20   4     2425.06     2278.71    144.22 o 
   4  20   4      937.45     1109.02    110.67 o 
   5  20   4      220.29      263.52     92.13 o 
   6  20   4     1122.07     1180.86    126.17 o 
  -7  21   4       24.72      131.91     96.72 o 
  -6  21   4     1313.76     1240.87    114.79 o 
  -5  21   4        3.28       62.74     54.93 o 
  -4  21   4     1853.17     1686.90     79.15 o 
  -3  21   4      151.43      124.07     36.16 o 
  -2  21   4     1099.62     1220.16     64.13 o 
  -1  21   4        1.24       26.34     22.93 o 
   0  21   4     2206.66     2219.64     78.99 o 
   1  21   4      319.67      302.58     48.22 o 
   2  21   4     2616.11     2694.00    192.21 o 
   3  21   4     1007.14      997.41     84.61 o 
   4  21   4      430.37      460.17     85.70 o 
   5  21   4      276.63      415.03    109.57 o 
  -7  22   4      613.39      787.51    156.09 o 
  -6  22   4      298.52      296.28     77.13 o 
  -5  22   4     1280.25     1185.89    178.44 o 
  -4  22   4     3720.98     3736.39    110.89 o 
  -3  22   4        6.88       23.33     29.90 o 
  -2  22   4      804.80      948.94     60.97 o 
  -1  22   4     1357.01     1268.08     65.60 o 
   0  22   4      541.60      609.10     51.82 o 
   1  22   4     1606.19     1560.41     83.78 o 
   2  22   4      743.77      916.67    137.73 o 
   3  22   4        6.93       55.55     43.59 o 
   4  22   4     1737.95     1600.79    143.85 o 
   5  22   4        0.20        9.18     53.56 o 
  -7  23   4       19.26       26.63     79.27 o 
  -6  23   4      236.17      207.13     70.62 o 
  -5  23   4     2664.90     2605.04    180.43 o 
  -4  23   4        9.02       30.16     31.96 o 
  -3  23   4     3724.71     3585.09    107.04 o 
  -2  23   4      173.28      234.62     41.96 o 
  -1  23   4     3791.67     3732.30    103.91 o 
   0  23   4       57.17       72.34     32.12 o 
   1  23   4        5.37       -3.69     32.00 o 
   2  23   4      159.49      183.03     81.72 o 
   3  23   4     1337.54     1248.32    122.61 o 
   4  23   4      191.08      143.32     58.07 o 
   5  23   4     2317.12     2898.15    235.06 o 
  -6  24   4      141.71      245.16    119.37 o 
  -5  24   4      906.89      980.72    109.75 o 
  -4  24   4     1282.69     1218.77     73.50 o 
  -3  24   4        0.12        6.65     30.09 o 
  -2  24   4     1341.64     1269.72     70.71 o 
  -1  24   4     1068.91     1065.85     64.76 o 
   0  24   4       76.94       88.69     35.38 o 
   1  24   4     1865.02     1920.05    189.92 o 
   2  24   4      491.24      613.97    125.79 o 
   3  24   4     1576.11     1505.88     98.76 o 
   4  24   4      554.21      533.84     90.28 o 
   5  24   4      413.25      660.80    143.24 o 
  -6  25   4     1303.70     1387.09    198.33 o 
  -5  25   4        0.03      -53.76     56.78 o 
  -4  25   4      770.09      871.74     69.67 o 
  -3  25   4       27.35      -12.49     33.20 o 
  -2  25   4      586.58      509.29     54.89 o 
  -1  25   4        0.69       20.79     30.34 o 
   0  25   4     5050.73     4617.81    118.71 o 
   1  25   4        0.03       -2.64     32.13 o 
   2  25   4     4546.61     4267.56    147.53 o 
   3  25   4        1.28       -7.92     39.50 o 
   4  25   4       26.17      -23.64     45.69 o 
   5  25   4      197.63      232.61    106.51 o 
  -6  26   4      173.17      328.41    126.41 o 
  -5  26   4      112.37      156.31     69.06 o 
  -4  26   4     1603.67     1492.64     97.67 o 
  -3  26   4        2.53       17.55     29.99 o 
  -2  26   4       65.74      153.12     39.75 o 
  -1  26   4     1305.56     1388.65     74.89 o 
   0  26   4      647.22      640.18     58.82 o 
   1  26   4      590.24      680.50     76.78 o 
   2  26   4      848.05      874.07     86.12 o 
   3  26   4      134.21      141.23     53.67 o 
   4  26   4     1890.43     1964.34    354.58 o 
   5  26   4       61.73       80.57     68.69 o 
  -6  27   4        0.05      -16.53     82.03 o 
  -5  27   4      923.57     1050.63    118.48 o 
  -4  27   4       95.96      140.36     50.98 o 
  -3  27   4     4225.98     3716.32    116.64 o 
  -2  27   4       31.51       23.73     31.55 o 
  -1  27   4     3431.95     3345.32    107.75 o 
   0  27   4      109.71       88.38     37.86 o 
   1  27   4      465.66      423.57     62.79 o 
   2  27   4       81.42      106.54     49.35 o 
   3  27   4      845.73      772.10     86.64 o 
   4  27   4       67.32       52.48     59.36 o 
  -6  28   4       29.70      139.87    102.53 o 
  -5  28   4      280.19      299.18     64.51 o 
  -4  28   4     1381.08     1320.84     95.84 o 
  -3  28   4      365.51      503.37     64.37 o 
  -2  28   4       50.30       82.52     36.78 o 
  -1  28   4       19.41       54.09     36.41 o 
   0  28   4      417.14      438.59     54.55 o 
   1  28   4     2097.47     2065.71    107.16 o 
   2  28   4      664.32      676.56     82.10 o 
   3  28   4      888.15      778.16     87.72 o 
   4  28   4      812.03      853.42    116.89 o 
  -5  29   4       24.04       28.47     43.62 o 
  -4  29   4      226.86      221.17     69.52 o 
  -3  29   4      541.21      627.91     64.41 o 
  -2  29   4      210.22      298.51     48.69 o 
  -1  29   4      709.37      653.03     64.96 o 
   0  29   4     3264.83     3386.02    112.61 o 
   1  29   4        1.12       21.85     38.37 o 
   2  29   4     1348.23     1397.39    144.62 o 
   3  29   4      237.28      260.63     64.99 o 
   4  29   4      490.13      678.45    109.18 o 
  -5  30   4      533.92      483.08     76.51 o 
  -4  30   4      544.65      577.29     80.16 o 
  -3  30   4      260.36      274.19     51.35 o 
  -2  30   4      984.15     1008.19     76.12 o 
  -1  30   4      446.77      509.93     59.04 o 
   0  30   4       14.65       96.34     38.44 o 
   1  30   4      641.95      742.52     81.43 o 
   2  30   4     1234.29     1147.85     88.22 o 
   3  30   4      441.52      497.32     78.27 o 
   4  30   4     1372.80     1246.22    138.94 o 
  -5  31   4      629.19      646.86     85.38 o 
  -4  31   4      294.84      258.43     65.53 o 
  -3  31   4     1330.91     1359.86    100.28 o 
  -2  31   4       15.89       26.12     33.16 o 
  -1  31   4     1833.01     1838.09    107.31 o 
   0  31   4      378.25      518.50     68.76 o 
   1  31   4      127.71       82.26     45.22 o 
   2  31   4       18.55        5.82     36.00 o 
   3  31   4     1974.59     1818.97    221.13 o 
  -4  32   4      904.28      931.28    115.69 o 
  -3  32   4       24.65       12.37     40.27 o 
  -2  32   4      498.09      590.37     65.47 o 
  -1  32   4      362.25      563.50     63.08 o 
   0  32   4       72.03      105.15     43.09 o 
   1  32   4     1154.84     1262.79    116.15 o 
   2  32   4       57.85       71.81     42.47 o 
   3  32   4      262.46      275.58     80.67 o 
  -4  33   4      190.00      301.45     72.78 o 
  -3  33   4      610.51      625.64     84.05 o 
  -2  33   4      464.59      498.09     62.18 o 
  -1  33   4      351.85      431.34     59.15 o 
   0  33   4     1574.63     1574.71     99.86 o 
   1  33   4       36.82       47.81     47.76 o 
   2  33   4      545.23      568.73     69.37 o 
   3  33   4       23.99      -12.79     54.90 o 
  -4  34   4     1248.58     1248.21    109.00 o 
  -3  34   4      521.82      556.61     79.95 o 
  -2  34   4     1261.52     1425.99     88.88 o 
  -1  34   4       12.97       51.07     38.54 o 
   0  34   4      155.57      268.13     56.58 o 
   1  34   4      621.91      555.92     93.66 o 
   2  34   4      751.37      777.80     79.24 o 
  -3  35   4     2480.94     2586.98    174.82 o 
  -2  35   4       50.09      114.24     51.35 o 
  -1  35   4      375.05      400.26     58.38 o 
   0  35   4      143.48      196.69     50.76 o 
   1  35   4      263.15      416.83     61.13 o 
   2  35   4      338.53      366.02     62.71 o 
  -3  36   4       78.71      147.43     52.67 o 
  -2  36   4      168.73      247.29     61.18 o 
  -1  36   4      497.27      545.90     68.84 o 
   0  36   4       54.48      141.90     46.09 o 
   1  36   4     1473.74     1725.81     97.73 o 
  -2  37   4      170.69      152.02     56.76 o 
  -1  37   4      222.56      273.46     55.32 o 
   0  37   4     1089.20     1246.01    107.71 o 
  -7   0   5      418.81      551.84    116.00 o 
  -5   0   5     4057.84     4257.35    133.18 o 
  -3   0   5    10055.04    10378.03    535.09 o 
  -1   0   5    32650.48    38881.16   1853.81 o 
   1   0   5       27.49        4.11     18.53 o 
   3   0   5     2910.39     3400.10    183.03 o 
   5   0   5      454.61      562.55    117.22 o 
  -8   1   5      412.89      489.97     80.25 o 
  -7   1   5     3242.50     3240.27    156.78 o 
  -6   1   5     1300.99     1288.12     76.04 o 
  -5   1   5        2.82      -20.41     20.41 o 
  -4   1   5     5277.81     5502.78     91.98 o 
  -3   1   5     3271.39     3071.09    127.26 o 
  -2   1   5    14302.67    14829.51    945.12 o 
  -1   1   5    26520.22    27841.88   1302.17 o 
   0   1   5      603.70      697.94     35.61 o 
   1   1   5     4345.58     3734.49     62.14 o 
   2   1   5     5386.34     5627.58    143.58 o 
   3   1   5       99.91       56.62     35.06 o 
   4   1   5     3366.58     3120.34    138.94 o 
   5   1   5      143.46      218.97     60.34 o 
   6   1   5      141.56      229.62     62.92 o 
  -8   2   5      945.21     1014.11    106.40 o 
  -7   2   5        0.29      111.68     50.46 o 
  -6   2   5     1381.52     1515.99     82.25 o 
  -5   2   5      554.40      512.89     41.85 o 
  -4   2   5        2.82       10.32     17.94 o 
  -3   2   5      480.75      559.18     30.19 o 
  -2   2   5     4448.67     4853.17    228.22 o 
  -1   2   5        2.41       80.49     16.60 o 
   0   2   5    39981.84    45162.71   1582.22 o 
   1   2   5     4800.92     4847.97     69.89 o 
   2   2   5     1094.44     1093.71     71.56 o 
   3   2   5      470.63      428.20     59.51 o 
   4   2   5      260.28      401.94     64.55 o 
   5   2   5      358.03      460.61     77.24 o 
   6   2   5        8.64      146.79     57.54 o 
  -8   3   5        2.09      153.55     49.43 o 
  -7   3   5     2129.89     1942.67    175.84 o 
  -6   3   5     1364.67     1237.02     76.07 o 
  -5   3   5        9.27      -18.90     18.90 o 
  -4   3   5     4738.23     4843.80    190.30 o 
  -3   3   5      477.53      699.27     33.06 o 
  -2   3   5     6613.98     7258.39    352.22 o 
  -1   3   5     2530.63     3002.84    135.13 o 
   0   3   5     1075.93     1102.55     33.65 o 
   1   3   5      771.47      865.66     35.16 o 
   2   3   5     4398.67     4748.99     96.76 o 
   3   3   5     3973.38     4357.19    145.11 o 
   4   3   5     5484.92     5707.38    187.62 o 
   5   3   5       93.86       89.41     46.62 o 
   6   3   5     1125.60     1174.78    109.88 o 
  -8   4   5      208.13      277.99     64.36 o 
  -7   4   5      310.98      378.66     73.69 o 
  -6   4   5      208.04      269.10     48.22 o 
  -5   4   5     3817.27     3800.50     91.16 o 
  -4   4   5      313.24      343.40     38.74 o 
  -3   4   5    19826.36    20885.32    943.82 o 
  -2   4   5     5402.15     5977.12    367.47 o 
  -1   4   5     2711.48     2804.09    116.38 o 
   0   4   5       18.61       31.87     13.52 o 
   1   4   5     5260.18     4898.64     74.65 o 
   2   4   5        0.70      -10.15     18.18 o 
   3   4   5     5367.39     5527.55    163.07 o 
   4   4   5       86.44      192.56     49.39 o 
   5   4   5     1121.47     1178.72    107.28 o 
   6   4   5      746.64      809.86    102.93 o 
  -8   5   5      290.11      384.58     90.60 o 
  -7   5   5     3023.53     2771.39    179.66 o 
  -6   5   5      324.96      357.38     51.81 o 
  -5   5   5      662.79      662.11     56.02 o 
  -4   5   5     4041.15     4025.16     97.24 o 
  -3   5   5      103.78      240.53     24.47 o 
  -2   5   5     3117.06     3102.00    199.10 o 
  -1   5   5     8126.79     9255.58    488.44 o 
   0   5   5     3100.20     3295.93    127.07 o 
   1   5   5     6381.71     6719.61    145.08 o 
   2   5   5     2459.85     2335.88     98.77 o 
   3   5   5      116.76      165.76     43.49 o 
   4   5   5     1156.36      979.63     84.94 o 
   5   5   5     1397.48     1361.43    157.17 o 
   6   5   5      123.29      121.08     51.72 o 
  -8   6   5     1992.61     1784.79    126.58 o 
  -7   6   5       19.94       77.70     36.09 o 
  -6   6   5      172.84      151.65     39.84 o 
  -5   6   5      218.43      218.67     56.06 o 
  -4   6   5      578.04      616.60     48.51 o 
  -3   6   5      303.94      267.43     24.56 o 
  -2   6   5    15965.72    17130.93    877.92 o 
  -1   6   5       54.36       70.16     17.51 o 
   0   6   5    22144.15    24486.59    952.82 o 
   1   6   5      104.21      179.27     18.61 o 
   2   6   5     4521.86     4495.98    211.98 o 
   3   6   5       22.01       33.92     61.98 o 
   4   6   5        0.81      120.13     96.41 o 
   5   6   5      161.36      203.17     57.74 o 
   6   6   5     1077.20     1151.22    149.82 o 
  -8   7   5      161.15      225.68     65.13 o 
  -7   7   5      980.76     1072.65     80.65 o 
  -6   7   5      997.22      938.58     92.87 o 
  -5   7   5       91.69       84.55     52.49 o 
  -4   7   5     2723.07     2740.71     84.05 o 
  -3   7   5      253.95      197.02     20.33 o 
  -2   7   5     3734.96     3488.00    204.66 o 
  -1   7   5     6963.30     6969.39    344.51 o 
   0   7   5       85.25      144.67     20.09 o 
   1   7   5      106.28       46.06     18.76 o 
   2   7   5      498.10      529.01     44.38 o 
   3   7   5     2056.69     2209.38    263.83 o 
   4   7   5     5438.88     5536.14    184.37 o 
   5   7   5       13.53       74.23     40.19 o 
   6   7   5     1154.91     1257.23    107.99 o 
  -8   8   5        8.34       58.30     47.20 o 
  -7   8   5      354.66      397.89     79.07 o 
  -6   8   5      260.23      182.46     59.30 o 
  -5   8   5     2994.00     2959.75    135.76 o 
  -4   8   5      297.53      356.82     40.68 o 
  -3   8   5     8951.33     9683.62    400.76 o 
  -2   8   5     3581.46     4081.17    146.61 o 
  -1   8   5     2921.96     2685.29    116.44 o 
   0   8   5        9.66       21.57     15.38 o 
   1   8   5     3772.44     3870.83    100.11 o 
   2   8   5      866.60     1008.00     56.82 o 
   3   8   5     7594.56     8046.74    200.40 o 
   4   8   5       38.63      144.95     45.33 o 
   5   8   5      802.05      956.48    100.09 o 
   6   8   5      608.89      667.37     94.69 o 
  -8   9   5      213.85      230.93     62.54 o 
  -7   9   5      954.52      911.06     84.67 o 
  -6   9   5      984.63      965.94    163.44 o 
  -5   9   5     2363.95     2273.56    122.11 o 
  -4   9   5     1404.39     1449.41     66.77 o 
  -3   9   5      162.21      176.92     21.12 o 
  -2   9   5       77.66      124.06     17.31 o 
  -1   9   5     8840.41     8453.16    444.31 o 
   0   9   5      377.26      400.65     41.93 o 
   1   9   5     9253.78     9430.16    471.68 o 
   2   9   5      790.68     1060.30     79.01 o 
   3   9   5      450.36      465.70     50.78 o 
   4   9   5     1747.60     1859.56    112.95 o 
   5   9   5     1037.18      859.08     97.28 o 
   6   9   5      214.40      375.35     70.59 o 
  -8  10   5     1515.63     1538.90    173.54 o 
  -7  10   5       22.46       23.03     31.57 o 
  -6  10   5      569.91      629.48     84.35 o 
  -5  10   5     1299.28     1286.84     99.99 o 
  -4  10   5        5.76        3.37     22.06 o 
  -3  10   5       27.93       49.82     16.83 o 
  -2  10   5     8567.59     7849.13    281.66 o 
  -1  10   5      336.24      397.39     24.91 o 
   0  10   5     6680.62     6535.48    337.04 o 
   1  10   5      149.94      154.40     35.31 o 
   2  10   5     5563.83     5400.82    275.46 o 
   3  10   5      453.96      476.68     44.86 o 
   4  10   5      132.59      148.07     48.67 o 
   5  10   5      331.41      399.79     75.30 o 
   6  10   5     2054.57     2072.36    137.31 o 
  -8  11   5      248.79      490.32    123.34 o 
  -7  11   5      768.42      776.25     75.11 o 
  -6  11   5      558.53      637.04     85.67 o 
  -5  11   5      241.88      240.94     59.77 o 
  -4  11   5     2934.60     3045.25    134.52 o 
  -3  11   5      208.26      318.42     26.46 o 
  -2  11   5    10121.13    10045.20    314.67 o 
  -1  11   5      545.05      573.62     28.99 o 
   0  11   5      698.19      809.38     56.33 o 
   1  11   5      771.19      735.63     52.53 o 
   2  11   5     7600.71     7459.07    422.07 o 
   3  11   5       57.32       73.81     32.49 o 
   4  11   5     1260.91     1224.69     95.65 o 
   5  11   5       89.09      163.50     92.74 o 
   6  11   5     1149.16     1333.81    112.22 o 
  -8  12   5      105.42      137.73     89.68 o 
  -7  12   5       64.11      155.01     57.47 o 
  -6  12   5       70.59      136.47     56.60 o 
  -5  12   5     2320.58     2256.24    126.25 o 
  -4  12   5      516.38      436.53     67.13 o 
  -3  12   5     4019.37     3759.31    100.92 o 
  -2  12   5     2691.92     2578.28     87.42 o 
  -1  12   5     4593.10     4589.15    184.42 o 
   0  12   5     1147.02      925.23     52.49 o 
   1  12   5     4785.11     4775.74    221.00 o 
   2  12   5     3937.81     3709.70    154.41 o 
   3  12   5     5635.20     5457.93    257.99 o 
   4  12   5        2.09       18.49     39.02 o 
   5  12   5     2131.54     2077.91    131.12 o 
   6  12   5       62.32      126.89     49.37 o 
  -8  13   5       49.01       52.95     71.31 o 
  -7  13   5     1373.14     1379.57    115.92 o 
  -6  13   5      398.66      423.25     75.59 o 
  -5  13   5      658.58      653.75     96.87 o 
  -4  13   5      541.41      574.34     56.95 o 
  -3  13   5      211.48      252.19     29.35 o 
  -2  13   5        5.26       26.48     15.62 o 
  -1  13   5     5469.96     5364.05    207.76 o 
   0  13   5      476.25      490.38     33.43 o 
   1  13   5     5781.96     5735.47    178.42 o 
   2  13   5      470.51      421.52     48.85 o 
   3  13   5     1343.75     1325.78     79.04 o 
   4  13   5      574.32      612.61     80.91 o 
   5  13   5      612.78      664.37     90.36 o 
   6  13   5      331.58      373.97     75.90 o 
  -8  14   5     1023.95      945.44    158.85 o 
  -7  14   5      211.41      364.20     76.77 o 
  -6  14   5     1346.45     1316.01    108.64 o 
  -5  14   5      874.13      825.27     91.27 o 
  -4  14   5       58.56       83.94     34.00 o 
  -3  14   5     1998.56     2013.33     66.81 o 
  -2  14   5     3870.02     4094.43    138.95 o 
  -1  14   5      452.50      423.50     28.59 o 
   0  14   5    10134.25     9967.11    322.90 o 
   1  14   5      308.99      347.53     43.34 o 
   2  14   5     1399.52     1535.97     76.81 o 
   3  14   5      269.40      253.59     49.74 o 
   4  14   5        1.98       12.21     30.85 o 
   5  14   5      427.96      454.57     77.61 o 
   6  14   5      471.57      617.00     93.42 o 
  -8  15   5       13.87      135.89     79.58 o 
  -7  15   5      287.95      235.71    101.31 o 
  -6  15   5     1022.82     1055.75    106.20 o 
  -5  15   5       53.05      153.89     57.36 o 
  -4  15   5     2602.90     2824.04    138.43 o 
  -3  15   5      308.72      446.52     43.28 o 
  -2  15   5    12493.80    12206.93    366.74 o 
  -1  15   5      108.81      106.39     20.26 o 
   0  15   5      564.90      577.65     33.22 o 
   1  15   5      405.44      453.95     48.20 o 
   2  15   5     4256.33     4085.29    171.10 o 
   3  15   5      249.61      357.31     53.63 o 
   4  15   5     3209.70     2797.62    143.70 o 
   5  15   5      112.04      180.89     76.52 o 
   6  15   5      760.41      878.24    109.07 o 
  -7  16   5       42.01      110.51     52.36 o 
  -6  16   5      217.01      231.82     67.59 o 
  -5  16   5     2411.60     2269.94    132.63 o 
  -4  16   5      601.09      779.37     68.53 o 
  -3  16   5     5044.99     5094.73    105.62 o 
  -2  16   5      900.68      932.10     40.03 o 
  -1  16   5     1119.24     1137.98     47.49 o 
   0  16   5     4856.18     5114.28    169.43 o 
   1  16   5       93.74       98.98     32.98 o 
   2  16   5     3728.78     3706.01    154.71 o 
   3  16   5     4747.57     4212.48    286.35 o 
   4  16   5      224.10      201.09     84.78 o 
   5  16   5     2358.01     2485.77    145.65 o 
   6  16   5      481.59      669.00    151.81 o 
  -7  17   5     1243.22     1406.40    120.40 o 
  -6  17   5      231.46      355.37     74.34 o 
  -5  17   5      178.19      260.07     68.84 o 
  -4  17   5     1243.42     1229.82     79.50 o 
  -3  17   5       31.74       18.16     24.40 o 
  -2  17   5        1.17       25.94     17.68 o 
  -1  17   5    14154.85    14073.53    307.50 o 
   0  17   5     1633.20     1652.10     61.16 o 
   1  17   5     2461.62     2497.65    109.40 o 
   2  17   5      244.12      282.94     47.76 o 
   3  17   5      463.79      459.84     61.13 o 
   4  17   5      956.98     1159.07    143.55 o 
   5  17   5      504.91      490.02     82.70 o 
   6  17   5       10.85       65.03     41.32 o 
  -7  18   5      371.50      400.23     83.31 o 
  -6  18   5     1711.69     1758.99    126.14 o 
  -5  18   5     1110.29     1161.09    106.17 o 
  -4  18   5        4.97       54.89     40.23 o 
  -3  18   5     1088.92     1019.45     71.32 o 
  -2  18   5      894.07      832.33     47.20 o 
  -1  18   5     3001.41     3003.21     74.07 o 
   0  18   5     2490.09     2230.32     86.82 o 
   1  18   5       30.22        3.50     23.16 o 
   2  18   5     3947.95     3747.04    123.03 o 
   3  18   5       31.61        6.66     36.44 o 
   4  18   5       78.63      157.32     76.82 o 
   5  18   5      781.69      899.57    105.98 o 
  -7  19   5       30.41      136.54     56.21 o 
  -6  19   5     1427.43     1303.99    116.87 o 
  -5  19   5      142.60      134.46     58.55 o 
  -4  19   5     1669.98     1779.69     94.03 o 
  -3  19   5      165.72      206.86     46.10 o 
  -2  19   5     3710.73     3464.03     81.50 o 
  -1  19   5      383.02      372.89     36.68 o 
   0  19   5        0.05       -0.11     20.98 o 
   1  19   5      228.96      288.60     36.87 o 
   2  19   5     5563.20     5256.95    179.04 o 
   3  19   5      219.73      252.82     46.38 o 
   4  19   5     4503.31     4983.07    281.58 o 
   5  19   5       71.79       58.79     40.72 o 
  -7  20   5      118.87      155.18     93.66 o 
  -6  20   5      921.47     1012.62    109.51 o 
  -5  20   5     2691.94     2627.68    147.66 o 
  -4  20   5       74.72      140.13     44.79 o 
  -3  20   5     4225.12     4160.14    131.50 o 
  -2  20   5      494.46      492.79     41.73 o 
  -1  20   5       30.32       89.55     26.73 o 
   0  20   5     2314.01     2288.49     68.61 o 
   1  20   5      121.77      175.96     40.87 o 
   2  20   5     1716.75     1634.66    112.75 o 
   3  20   5     4947.05     4685.80    413.20 o 
   4  20   5       21.10      226.49     86.00 o 
   5  20   5     1442.64     1410.44    115.97 o 
  -7  21   5     1052.25     1181.72    177.82 o 
  -6  21   5      146.67      242.93     71.14 o 
  -5  21   5      586.52      618.36     91.78 o 
  -4  21   5      612.37      560.10     67.89 o 
  -3  21   5       85.89       64.68     40.06 o 
  -2  21   5       24.58       68.51     27.68 o 
  -1  21   5     5397.96     5028.79    100.44 o 
   0  21   5      814.61      954.23     59.61 o 
   1  21   5     3028.07     2871.09    139.05 o 
   2  21   5       33.37       30.77     47.56 o 
   3  21   5      522.27      456.36     66.79 o 
   4  21   5      233.41      231.67     68.41 o 
   5  21   5      599.33      593.79     90.82 o 
  -7  22   5       82.24       76.82     94.27 o 
  -6  22   5      315.63      316.41     75.29 o 
  -5  22   5     1424.02     1587.99    124.14 o 
  -4  22   5       17.00      -24.98     33.15 o 
  -3  22   5     1009.72     1077.70     82.88 o 
  -2  22   5     1894.07     1928.25     68.65 o 
  -1  22   5     1556.68     1589.95     72.91 o 
   0  22   5     3630.04     3681.37    118.48 o 
   1  22   5      158.80      179.24     59.95 o 
   2  22   5     2385.37     2381.76    134.72 o 
   3  22   5      238.67      424.72     66.56 o 
   4  22   5       84.29       27.39     74.07 o 
   5  22   5      733.24      693.85    134.98 o 
  -7  23   5        6.89       85.70    102.23 o 
  -6  23   5     1715.31     1418.25    124.54 o 
  -5  23   5       58.89       82.73     60.34 o 
  -4  23   5     1066.94     1197.80     88.28 o 
  -3  23   5       16.66      -12.55     36.08 o 
  -2  23   5     2148.72     2062.50     83.27 o 
  -1  23   5      746.40      912.76     61.50 o 
   0  23   5       28.66       70.13     33.73 o 
   1  23   5      755.73      587.95     84.05 o 
   2  23   5      824.03      830.61    108.96 o 
   3  23   5      510.46      642.24     76.78 o 
   4  23   5     2699.99     2390.07    341.88 o 
   5  23   5      189.19      333.31    109.57 o 
  -6  24   5      628.56      569.95     95.14 o 
  -5  24   5     2070.38     2004.42    109.78 o 
  -4  24   5      408.25      362.11     63.28 o 
  -3  24   5      808.03      756.80     76.06 o 
  -2  24   5     2790.37     2701.79    115.08 o 
  -1  24   5      119.81      106.65     36.53 o 
   0  24   5     3513.18     3631.98    123.52 o 
   1  24   5      176.31      173.47     45.69 o 
   2  24   5      357.12      397.29     79.10 o 
   3  24   5     3766.90     3500.23    141.34 o 
   4  24   5       84.61      137.17     60.10 o 
  -6  25   5       70.44      108.64     65.13 o 
  -5  25   5      227.89      335.20     80.21 o 
  -4  25   5        9.44       -8.17     37.41 o 
  -3  25   5       14.83        7.05     37.62 o 
  -2  25   5      113.15      133.02     46.95 o 
  -1  25   5     1501.12     1737.38     79.79 o 
   0  25   5       69.18      100.65     38.72 o 
   1  25   5     5830.61     5990.35    286.62 o 
   2  25   5        0.67       15.30     59.07 o 
   3  25   5      129.75       79.05     47.00 o 
   4  25   5       52.23       -2.36     50.62 o 
  -6  26   5      193.11      260.77     79.30 o 
  -5  26   5      487.73      501.61     74.25 o 
  -4  26   5        1.23       -2.19     36.29 o 
  -3  26   5     2107.92     1871.17    118.86 o 
  -2  26   5      373.10      452.95     65.44 o 
  -1  26   5      303.68      349.75     52.68 o 
   0  26   5     2056.00     1813.12    101.57 o 
   1  26   5      980.79      956.42     79.51 o 
   2  26   5      929.73      844.13    149.67 o 
   3  26   5      452.32      569.77     77.94 o 
   4  26   5        1.89      -48.94     51.26 o 
  -6  27   5      553.13      570.94    101.22 o 
  -5  27   5      151.73       97.52     54.93 o 
  -4  27   5     1755.63     1860.94    108.66 o 
  -3  27   5       88.19      117.71     46.94 o 
  -2  27   5     1465.86     1320.28     91.07 o 
  -1  27   5        0.10       26.00     31.10 o 
   0  27   5      773.55      811.01     76.17 o 
   1  27   5      206.01      238.23     53.71 o 
   2  27   5     1292.65     1395.36    164.66 o 
   3  27   5       73.78       75.50     43.67 o 
   4  27   5      757.19      839.42    115.68 o 
  -5  28   5      321.49      299.61     61.61 o 
  -4  28   5       47.53      132.18     52.17 o 
  -3  28   5      618.06      587.40     76.03 o 
  -2  28   5      387.84      456.43     67.50 o 
  -1  28   5       47.52       94.12     35.73 o 
   0  28   5     3553.30     3172.84    125.94 o 
   1  28   5      342.04      394.41     63.77 o 
   2  28   5      689.94      715.42     83.48 o 
   3  28   5      548.29      647.05     82.84 o 
   4  28   5       32.89       62.44     62.78 o 
  -5  29   5       25.01       87.69     47.80 o 
  -4  29   5       11.09        4.65     46.73 o 
  -3  29   5       11.39        7.22     40.09 o 
  -2  29   5        4.43       70.87     44.45 o 
  -1  29   5     1688.01     1695.38    102.18 o 
   0  29   5       12.22       87.45     42.82 o 
   1  29   5     2675.84     2516.49    119.08 o 
   2  29   5      365.79      517.48     75.13 o 
   3  29   5      160.62      175.29     57.05 o 
  -5  30   5      596.87      797.86     90.38 o 
  -4  30   5       21.56       68.13     46.57 o 
  -3  30   5     2258.87     2007.57    121.94 o 
  -2  30   5      499.82      573.01     74.89 o 
  -1  30   5       81.62       57.74     45.80 o 
   0  30   5     1140.66     1163.44     92.18 o 
   1  30   5      791.71      892.38     88.10 o 
   2  30   5       28.49       18.38     41.84 o 
   3  30   5      663.67      812.63     93.07 o 
  -5  31   5       22.11       16.09     46.14 o 
  -4  31   5      647.78      728.47     87.23 o 
  -3  31   5       86.80      267.54     60.29 o 
  -2  31   5      804.64      847.77     87.91 o 
  -1  31   5      143.87      173.91     55.74 o 
   0  31   5        1.12       -4.94     52.38 o 
   1  31   5       17.05        7.61     38.15 o 
   2  31   5     1160.12     1217.29    112.34 o 
   3  31   5        6.68       -1.06     44.98 o 
  -4  32   5       17.01       29.34     45.73 o 
  -3  32   5      714.39      675.37     85.34 o 
  -2  32   5      463.27      429.03     71.18 o 
  -1  32   5       27.66       24.44     43.27 o 
   0  32   5     2483.90     2588.10    123.98 o 
   1  32   5      171.32      203.51     53.92 o 
   2  32   5      777.59      929.75     98.25 o 
  -4  33   5      171.58      146.30     53.30 o 
  -3  33   5       60.44       86.97     47.95 o 
  -2  33   5        1.43       -3.09     41.25 o 
  -1  33   5      992.10     1072.64    110.41 o 
   0  33   5       23.72       14.12     71.31 o 
   1  33   5     1209.66     1369.37    102.89 o 
   2  33   5        0.21       30.22     47.48 o 
  -3  34   5     1060.88     1149.30    105.03 o 
  -2  34   5       75.33       97.41     47.56 o 
  -1  34   5       88.09      224.11     67.06 o 
   0  34   5        0.93      -41.54     41.54 o 
   1  34   5      509.87      494.29     85.68 o 
   2  34   5      279.50      377.69    144.16 o 
  -3  35   5       81.67       97.19     50.49 o 
  -2  35   5      257.48      355.79     71.28 o 
  -1  35   5       32.79      134.61     61.07 o 
   0  35   5        3.87       54.06     57.25 o 
   1  35   5      182.00      275.69     88.61 o 
  -2  36   5      376.05      489.98     79.11 o 
  -1  36   5       51.31       71.23     51.64 o 
   0  36   5     1282.66     1229.88    135.33 o 
  -8   0   6       32.85       72.54     57.23 o 
  -6   0   6     3405.56     3264.51    213.94 o 
  -4   0   6     5927.87     5705.70    239.34 o 
  -2   0   6     1769.13     1880.26    186.55 o 
   0   0   6     8396.40     9071.78    543.95 o 
   2   0   6     4784.17     5046.73    203.84 o 
   4   0   6    11550.41    11727.56    382.28 o 
   6   0   6       32.33      167.11     79.88 o 
  -8   1   6      624.43      642.07     91.22 o 
  -7   1   6      521.90      707.11     94.73 o 
  -6   1   6       46.75       80.04     47.71 o 
  -5   1   6     2064.70     2115.42    117.51 o 
  -4   1   6      145.50      252.21     54.10 o 
  -3   1   6     5441.47     5356.29    340.65 o 
  -2   1   6     8228.97     8840.78    587.91 o 
  -1   1   6        7.46        6.54      9.42 o 
   0   1   6     9398.21    10506.50    376.25 o 
   1   1   6     4366.46     5059.79    154.78 o 
   2   1   6      834.71     1041.83     73.47 o 
   3   1   6     3677.01     3809.60    142.58 o 
   4   1   6      272.33      324.43     92.13 o 
   5   1   6      951.56     1245.28    160.53 o 
   6   1   6     1148.04     1089.77    118.16 o 
  -8   2   6        5.96      144.39     57.81 o 
  -7   2   6      614.79      639.54     88.82 o 
  -6   2   6       22.24       -6.12     38.68 o 
  -5   2   6       44.49       40.89     56.62 o 
  -4   2   6       22.67       17.90     36.66 o 
  -3   2   6     9126.80     9503.88    573.42 o 
  -2   2   6       97.23      134.49     17.58 o 
  -1   2   6     1288.13     1128.45     60.69 o 
   0   2   6       56.43       47.21     14.89 o 
   1   2   6     3501.00     4000.53    131.39 o 
   2   2   6       32.35       12.89     28.98 o 
   3   2   6      593.00      647.62     72.16 o 
   4   2   6        0.37        4.08     35.15 o 
   5   2   6     4005.33     4226.78    182.40 o 
   6   2   6       51.32      226.19     59.71 o 
  -8   3   6      165.47      212.23     62.11 o 
  -7   3   6      270.85      275.85     69.18 o 
  -6   3   6       11.49       86.62     49.76 o 
  -5   3   6     3031.37     3134.21    139.63 o 
  -4   3   6      803.33      681.03     80.34 o 
  -3   3   6    10009.81     9873.69    589.32 o 
  -2   3   6     7483.12     7789.05    360.21 o 
  -1   3   6      278.82      292.70     24.43 o 
   0   3   6     2401.17     2088.59    107.13 o 
   1   3   6     6829.51     6590.64    328.67 o 
   2   3   6     1541.24     1617.76     96.72 o 
   3   3   6      936.56      914.48     77.69 o 
   4   3   6      246.99      378.23    123.80 o 
   5   3   6     4133.48     4326.78    183.59 o 
   6   3   6     2984.84     2997.60    166.86 o 
  -8   4   6      137.99      184.37     54.75 o 
  -7   4   6      215.82      122.66     56.37 o 
  -6   4   6     2453.20     2319.99    132.10 o 
  -5   4   6      107.91      228.72     57.58 o 
  -4   4   6    16817.43    18316.25    329.94 o 
  -3   4   6     4038.74     3860.97    197.25 o 
  -2   4   6     2008.39     1978.34     86.81 o 
  -1   4   6      755.35      846.28     46.06 o 
   0   4   6     1409.91     1505.77     59.05 o 
   1   4   6       37.20       32.02     17.62 o 
   2   4   6     4917.73     5426.09    238.27 o 
   3   4   6     2492.55     2513.10    118.48 o 
   4   4   6     4972.55     5210.21    182.95 o 
   5   4   6        1.20      234.64     70.40 o 
   6   4   6        8.02      124.43     89.68 o 
  -8   5   6      580.60      765.85     98.67 o 
  -7   5   6      283.67      319.88     72.06 o 
  -6   5   6      228.48      316.10     67.52 o 
  -5   5   6      674.31      627.23     78.64 o 
  -4   5   6      445.18      441.82     69.63 o 
  -3   5   6     2173.23     2245.13    126.52 o 
  -2   5   6     4444.78     4427.85    219.60 o 
  -1   5   6        2.61       32.92     15.15 o 
   0   5   6    10753.47    11348.64    494.33 o 
   1   5   6     2837.65     3084.70     90.18 o 
   2   5   6     1485.70     1442.27    128.85 o 
   3   5   6     1102.72     1141.76     84.62 o 
   4   5   6      587.35      911.98    249.60 o 
   5   5   6      979.95     1310.98    121.66 o 
   6   5   6      302.60      448.68     84.38 o 
  -8   6   6       12.41       64.79     45.11 o 
  -7   6   6     1733.07     1813.66    126.82 o 
  -6   6   6        4.78       -3.83     40.11 o 
  -5   6   6        7.20       41.42     41.84 o 
  -4   6   6      273.07      391.49     61.79 o 
  -3   6   6     2946.50     3014.01    148.28 o 
  -2   6   6     3389.73     3348.81    176.16 o 
  -1   6   6     9889.83     9075.59    485.99 o 
   0   6   6      441.71      633.72     47.04 o 
   1   6   6     4445.47     4325.79    204.93 o 
   2   6   6       10.22       14.36     23.25 o 
   3   6   6        6.43      101.39    138.65 o 
   4   6   6       11.12       68.49     38.93 o 
   5   6   6     3762.24     3868.78    175.17 o 
   6   6   6      100.64      120.71     70.40 o 
  -8   7   6       86.54      105.90     72.84 o 
  -7   7   6      214.18      252.67     72.69 o 
  -6   7   6       80.32       71.61     49.00 o 
  -5   7   6     3272.68     2995.20    140.50 o 
  -4   7   6      143.61      117.93     45.93 o 
  -3   7   6     9277.76     9699.74    456.57 o 
  -2   7   6     6217.25     6885.61    308.54 o 
  -1   7   6       67.70       97.86     15.56 o 
   0   7   6     3969.43     4269.90    176.85 o 
   1   7   6       71.78      121.16     22.39 o 
   2   7   6       89.52      108.26     31.07 o 
   3   7   6     4321.92     4401.74    154.79 o 
   4   7   6       82.95      175.88     56.01 o 
   5   7   6     1558.23     1842.86    125.09 o 
   6   7   6      497.48      602.57     96.23 o 
  -8   8   6      221.09      240.98     79.73 o 
  -7   8   6      137.06      177.12     59.87 o 
  -6   8   6     3287.65     3138.84    151.32 o 
  -5   8   6       69.24      132.47     52.35 o 
  -4   8   6     9064.74     9253.15    218.79 o 
  -3   8   6      146.47      184.28     26.47 o 
  -2   8   6      778.72      789.18     40.04 o 
  -1   8   6     1965.34     1637.22     87.99 o 
   0   8   6      434.12      510.73     28.56 o 
   1   8   6        3.60       -4.44     15.32 o 
   2   8   6     3370.30     3074.35    161.98 o 
   3   8   6     2234.55     2358.02    116.97 o 
   4   8   6     2049.79     2191.90    124.42 o 
   5   8   6       65.26      134.07     52.31 o 
   6   8   6      767.37      760.26    104.75 o 
  -8   9   6      447.68      496.56    121.81 o 
  -7   9   6      309.11      375.51     76.92 o 
  -6   9   6      851.17      871.93    162.67 o 
  -5   9   6      960.46      869.68    126.25 o 
  -4   9   6       32.31       32.93     39.34 o 
  -3   9   6      388.58      366.32     33.11 o 
  -2   9   6     4800.26     4787.89    260.64 o 
  -1   9   6      170.54      171.19     24.49 o 
   0   9   6     8998.70     9935.89    474.52 o 
   1   9   6     2515.77     2170.11     60.55 o 
   2   9   6     1787.05     1942.26     78.92 o 
   3   9   6       87.56      110.16     42.14 o 
   4   9   6      685.64      820.06     90.31 o 
   5   9   6      155.21      280.60     61.57 o 
   6   9   6     1458.64     1683.58    134.52 o 
  -8  10   6      336.49      363.33    105.75 o 
  -7  10   6     1034.90     1237.85    112.21 o 
  -6  10   6      258.68      316.33     94.27 o 
  -5  10   6      470.70      416.47     71.50 o 
  -4  10   6     1431.97     1525.23    102.56 o 
  -3  10   6     2067.62     2305.04    142.22 o 
  -2  10   6        0.44       24.19     18.06 o 
  -1  10   6    11233.99    11741.87    502.86 o 
   0  10   6       20.91       39.84     18.33 o 
   1  10   6     3957.86     3648.26    170.26 o 
   2  10   6      163.70      192.26     32.30 o 
   3  10   6        3.06       16.27     32.45 o 
   4  10   6     1031.31     1103.27     93.30 o 
   5  10   6     3646.91     3489.00    169.31 o 
   6  10   6       91.00      129.95     53.57 o 
  -8  11   6       44.79      113.03     48.92 o 
  -7  11   6      421.72      416.47     77.47 o 
  -6  11   6       68.17       82.16     51.76 o 
  -5  11   6     2835.47     2557.40    133.92 o 
  -4  11   6       24.01       44.95     40.88 o 
  -3  11   6     9398.65     9215.08    492.86 o 
  -2  11   6     3464.02     3253.34    185.95 o 
  -1  11   6        4.14       67.35     21.06 o 
   0  11   6      146.44      154.92     24.62 o 
   1  11   6      718.63      713.53     47.77 o 
   2  11   6       42.22       43.43     22.64 o 
   3  11   6     2050.23     2261.45    131.15 o 
   4  11   6       12.46       73.49     39.46 o 
   5  11   6      809.80     1030.61    108.43 o 
   6  11   6      590.74      816.59    107.90 o 
  -8  12   6       13.99       78.75     51.26 o 
  -7  12   6      108.15      145.64     57.81 o 
  -6  12   6     3081.06     3073.25    162.52 o 
  -5  12   6       16.57       51.49     45.06 o 
  -4  12   6     2930.27     2924.13    152.22 o 
  -3  12   6      519.08      652.59     42.34 o 
  -2  12   6     4724.00     4576.09    192.66 o 
  -1  12   6     2800.08     3037.97    161.93 o 
   0  12   6        1.47       29.11     18.78 o 
   1  12   6      625.75      692.45     48.49 o 
   2  12   6     4703.44     4633.97    166.46 o 
   3  12   6      625.54      679.24     78.29 o 
   4  12   6     1852.70     1823.67    117.95 o 
   5  12   6      190.67      154.52     53.13 o 
   6  12   6      196.30      301.03     69.58 o 
  -8  13   6     1051.65     1081.65    115.75 o 
  -7  13   6      209.37      357.32    128.70 o 
  -6  13   6      130.34      192.20     61.84 o 
  -5  13   6      510.63      599.10     83.66 o 
  -4  13   6     1550.43     1758.93     85.76 o 
  -3  13   6      209.22      210.41     30.76 o 
  -2  13   6     4289.32     3759.71    130.08 o 
  -1  13   6      232.76      228.96     28.87 o 
   0  13   6     5243.95     5115.55    226.43 o 
   1  13   6     4116.19     3886.86    142.81 o 
   2  13   6     1706.93     1595.77     80.98 o 
   3  13   6      104.12      171.42     49.94 o 
   4  13   6      325.95      448.79     74.23 o 
   5  13   6      283.29      443.85     79.17 o 
  -8  14   6      230.59      260.44     71.02 o 
  -7  14   6      519.91      750.29     97.83 o 
  -6  14   6       68.59       56.77     48.31 o 
  -5  14   6      914.27      999.69    101.03 o 
  -4  14   6     2866.18     2762.00    105.05 o 
  -3  14   6      390.23      319.06     35.38 o 
  -2  14   6     5274.82     5118.02    187.19 o 
  -1  14   6     7076.82     6528.81    291.05 o 
   0  14   6      805.62      778.70     43.69 o 
   1  14   6     1899.91     1757.06     68.98 o 
   2  14   6      662.74      678.74     61.73 o 
   3  14   6        4.21       22.01     38.87 o 
   4  14   6      697.03      740.23     91.57 o 
   5  14   6      901.89      967.82    108.14 o 
  -7  15   6      357.98      454.64     82.57 o 
  -6  15   6      225.99      347.15     75.90 o 
  -5  15   6     4346.15     4134.84    172.79 o 
  -4  15   6      181.09      186.11     45.54 o 
  -3  15   6     1021.72      966.01     50.11 o 
  -2  15   6      130.17      153.79     27.85 o 
  -1  15   6       32.78       51.40     22.34 o 
   0  15   6      184.04      165.72     27.77 o 
   1  15   6     5085.20     4742.87    148.48 o 
   2  15   6     1045.91     1070.91     71.48 o 
   3  15   6     4527.99     4805.21    256.33 o 
   4  15   6       21.60       48.51     41.04 o 
   5  15   6     1299.32     1313.77    111.51 o 
  -7  16   6      277.17      417.54     95.34 o 
  -6  16   6      903.29      857.57    101.79 o 
  -5  16   6      121.68      251.55    100.08 o 
  -4  16   6     1000.56     1116.07     77.25 o 
  -3  16   6      131.39      116.59     28.89 o 
  -2  16   6     1362.05     1217.93     53.00 o 
  -1  16   6     2930.32     2715.40    107.92 o 
   0  16   6     1578.17     1506.62     74.92 o 
   1  16   6     1293.24     1205.92     71.17 o 
   2  16   6     4857.28     4621.18    137.38 o 
   3  16   6       48.08      127.28     36.47 o 
   4  16   6     1794.87     1887.55    124.14 o 
   5  16   6      248.58      312.35     67.02 o 
  -7  17   6        8.64       92.90     50.81 o 
  -6  17   6      148.84      244.36     68.32 o 
  -5  17   6      561.73      605.16     88.93 o 
  -4  17   6      123.25      128.66     42.84 o 
  -3  17   6      970.34      957.36     60.96 o 
  -2  17   6    10781.24    10285.98    342.55 o 
  -1  17   6      169.08      225.33     30.40 o 
   0  17   6     8972.22     8291.53    227.47 o 
   1  17   6      698.46      725.48     61.19 o 
   2  17   6      658.68      734.34     66.43 o 
   3  17   6      549.24      528.72     55.29 o 
   4  17   6        8.83       25.31     36.90 o 
   5  17   6        9.36       15.73     38.95 o 
  -7  18   6      372.87      491.67     85.47 o 
  -6  18   6       73.84      126.09     56.52 o 
  -5  18   6       45.76      104.08     55.60 o 
  -4  18   6     1368.59     1250.91     82.49 o 
  -3  18   6     1410.87     1472.64     71.25 o 
  -2  18   6     1196.28     1134.07     83.19 o 
  -1  18   6      913.26     1074.07     73.80 o 
   0  18   6      481.16      549.40     46.32 o 
   1  18   6     2381.34     2192.04     87.60 o 
   2  18   6     1281.56     1186.49     81.06 o 
   3  18   6       15.00       64.27     35.07 o 
   4  18   6      579.98      838.59     99.18 o 
   5  18   6      481.63      654.78     96.56 o 
  -7  19   6      333.21      314.53     79.22 o 
  -6  19   6        4.89       26.75     46.53 o 
  -5  19   6     3203.23     2954.41    157.36 o 
  -4  19   6      105.15      164.59     45.48 o 
  -3  19   6     1952.91     1903.09     79.72 o 
  -2  19   6        0.84       27.44     29.11 o 
  -1  19   6     1440.73     1360.81     66.85 o 
   0  19   6        0.23       37.43     32.53 o 
   1  19   6     6187.26     5888.14    199.62 o 
   2  19   6       17.88       67.36     34.43 o 
   3  19   6     5153.53     4560.38    205.42 o 
   4  19   6       11.50       41.21     43.00 o 
   5  19   6     1528.33     1621.95    125.09 o 
  -7  20   6       49.65       74.95     56.78 o 
  -6  20   6       39.23      -19.94     57.23 o 
  -5  20   6      304.14      343.72     80.50 o 
  -4  20   6     2384.47     2412.04    109.27 o 
  -3  20   6      599.55      817.01     73.23 o 
  -2  20   6      500.11      611.20     54.18 o 
  -1  20   6     2475.89     2457.69    100.19 o 
   0  20   6     1485.38     1554.06     81.81 o 
   1  20   6       47.55       -5.05     32.17 o 
   2  20   6     7094.45     6747.95    364.29 o 
   3  20   6       68.34       95.08     48.65 o 
   4  20   6      578.22      748.95    141.71 o 
   5  20   6      435.13      518.14     88.52 o 
  -7  21   6        3.98       89.56     53.47 o 
  -6  21   6      627.88      625.90     98.53 o 
  -5  21   6      220.92      222.16     70.38 o 
  -4  21   6      161.42      183.90     49.69 o 
  -3  21   6     1081.59     1052.74     81.67 o 
  -2  21   6     6973.43     7118.63    152.98 o 
  -1  21   6        6.61       43.72     31.50 o 
   0  21   6     6392.14     6563.80    267.06 o 
   1  21   6     1091.22     1011.97     99.64 o 
   2  21   6     1246.93     1400.42    142.17 o 
   3  21   6        0.10       79.67     43.15 o 
   4  21   6       49.32       69.48     66.42 o 
  -7  22   6       73.41      158.31     65.04 o 
  -6  22   6      172.97      131.21     81.41 o 
  -5  22   6      279.54      276.44     57.83 o 
  -4  22   6     1065.45     1080.21     85.16 o 
  -3  22   6      764.00      654.86     70.63 o 
  -2  22   6        6.77       78.02     35.03 o 
  -1  22   6     4380.87     4062.83    130.49 o 
   0  22   6      203.90      291.49     49.56 o 
   1  22   6     1723.73     1518.57    126.25 o 
   2  22   6      374.97      455.92     78.45 o 
   3  22   6      156.82      148.70     53.01 o 
   4  22   6     1941.62     2020.35    198.03 o 
  -6  23   6        4.67      107.11     58.71 o 
  -5  23   6      798.38      945.67     87.15 o 
  -4  23   6       51.41      117.70     45.15 o 
  -3  23   6     2194.31     2308.74    108.76 o 
  -2  23   6      134.28       72.08     41.26 o 
  -1  23   6      697.38      732.38     71.81 o 
   0  23   6       13.41       10.26     44.25 o 
   1  23   6      763.79      902.05     99.18 o 
   2  23   6      492.80      534.36     85.88 o 
   3  23   6     5238.16     5063.94    270.47 o 
   4  23   6       11.05       89.98     63.97 o 
  -6  24   6      255.03      305.35     82.41 o 
  -5  24   6      456.21      460.82     70.67 o 
  -4  24   6     1093.67     1177.66     90.33 o 
  -3  24   6      126.77       99.05     45.24 o 
  -2  24   6      801.68      740.07     75.46 o 
  -1  24   6     2504.64     2359.37    107.89 o 
   0  24   6      147.30      210.86     64.17 o 
   1  24   6      427.47      427.38     89.83 o 
   2  24   6     1904.14     1725.05    127.80 o 
   3  24   6       15.56       46.30     43.68 o 
   4  24   6      864.42      920.65    164.97 o 
  -6  25   6      265.71      434.53    121.05 o 
  -5  25   6       16.79      -38.45     47.59 o 
  -4  25   6      445.99      464.95     67.29 o 
  -3  25   6       41.48       52.19     41.02 o 
  -2  25   6     2447.65     2073.80    105.72 o 
  -1  25   6       12.47       46.65     39.87 o 
   0  25   6     5123.00     4960.31    191.10 o 
   1  25   6      235.06      178.77     65.21 o 
   2  25   6      194.86      211.66     68.64 o 
   3  25   6      110.73       97.72     50.88 o 
   4  25   6      169.51      334.84    108.35 o 
  -6  26   6      155.77      263.42     80.61 o 
  -5  26   6       90.09      171.17     51.98 o 
  -4  26   6     1788.53     1789.34    105.88 o 
  -3  26   6      802.55      824.26     82.43 o 
  -2  26   6       70.15      123.49     47.07 o 
  -1  26   6     2452.45     2461.00    116.53 o 
   0  26   6        2.43       48.01     47.26 o 
   1  26   6     1882.41     1833.78    174.92 o 
   2  26   6       70.41        6.12     68.25 o 
   3  26   6        3.41       10.17     41.54 o 
   4  26   6     1928.31     2153.18    211.80 o 
  -5  27   6      808.09      730.99     86.10 o 
  -4  27   6       13.41       97.21     45.58 o 
  -3  27   6     1648.57     1659.98    102.42 o 
  -2  27   6       66.63       30.45     39.86 o 
  -1  27   6      130.03      100.52     56.48 o 
   0  27   6        0.19      -20.72     46.58 o 
   1  27   6      902.83      997.97    111.01 o 
   2  27   6      271.39      281.28    101.92 o 
   3  27   6     1042.97     1052.60     99.83 o 
  -5  28   6       57.09       36.90     47.18 o 
  -4  28   6      507.64      553.55     75.28 o 
  -3  28   6       87.17      126.13     47.23 o 
  -2  28   6       15.19       29.66     41.61 o 
  -1  28   6     2262.44     2174.49    214.55 o 
   0  28   6       22.40       17.18     79.88 o 
   1  28   6      594.58      681.09    153.95 o 
   2  28   6      242.02      324.43    103.45 o 
   3  28   6       90.15       78.54     50.06 o 
  -5  29   6        9.35       21.90     41.54 o 
  -4  29   6      166.81      133.20     58.66 o 
  -3  29   6        6.35      -11.80     36.68 o 
  -2  29   6     1355.97     1448.16    100.26 o 
  -1  29   6       43.14       73.57     55.89 o 
   0  29   6     2354.25     2244.75    163.59 o 
   1  29   6       37.99       33.52     64.89 o 
   2  29   6      313.22      380.44    118.14 o 
   3  29   6       56.72      131.42     52.62 o 
  -5  30   6        1.56      113.93     48.36 o 
  -4  30   6      872.90      979.02     98.96 o 
  -3  30   6      243.40      293.09     62.35 o 
  -2  30   6      719.88      738.49     98.56 o 
  -1  30   6     1437.18     1285.08    176.60 o 
   0  30   6      163.86      200.82     91.67 o 
   1  30   6      223.44      244.82     75.83 o 
   2  30   6      391.59      506.60     77.18 o 
  -4  31   6       38.68       -5.43     53.44 o 
  -3  31   6      365.92      360.20     67.13 o 
  -2  31   6      340.63      249.35     63.51 o 
  -1  31   6       41.24      128.54     59.18 o 
   0  31   6      186.49      179.70    162.06 o 
   1  31   6      888.80      969.68    118.70 o 
   2  31   6       24.09       26.88     46.99 o 
  -4  32   6      278.04      338.45     70.90 o 
  -3  32   6      573.46      639.94     83.25 o 
  -2  32   6        0.53      -38.32     38.32 o 
  -1  32   6     1211.73     1290.83    130.54 o 
   0  32   6       42.35       86.75    113.86 o 
   1  32   6      678.92      708.16    108.68 o 
   2  32   6      286.86      399.43     74.42 o 
  -3  33   6        4.74        8.97     44.59 o 
  -2  33   6     1783.08     1969.71    116.68 o 
  -1  33   6        5.02       30.83     51.61 o 
   0  33   6     1355.77     1515.00    186.39 o 
   1  33   6       10.34       16.99     52.55 o 
  -3  34   6      321.66      368.24     69.59 o 
  -2  34   6      438.06      482.93    103.94 o 
  -1  34   6        2.17      -44.53     44.53 o 
   0  34   6      217.21      293.59     78.47 o 
  -2  35   6      168.09      296.60     74.94 o 
  -1  35   6       55.77      172.18     65.24 o 
  -7   0   7     3027.66     2783.68    214.55 o 
  -5   0   7     2049.19     2281.42    180.27 o 
  -3   0   7     3295.82     3273.51    315.86 o 
  -1   0   7     2302.56     2803.98    440.43 o 
   1   0   7     9719.03     9370.69    945.59 o 
   3   0   7    13301.76    14109.68    392.99 o 
   5   0   7      562.64      781.39    139.57 o 
  -8   1   7       65.44      152.22     90.60 o 
  -7   1   7      271.83      331.39     71.17 o 
  -6   1   7     1651.81     1677.27    117.07 o 
  -5   1   7      118.95      134.67     55.25 o 
  -4   1   7     1480.68     1363.05    112.78 o 
  -3   1   7      128.35      133.52     30.82 o 
  -2   1   7      326.07      430.27     40.13 o 
  -1   1   7     3177.92     2934.94    198.31 o 
   0   1   7     2589.79     2906.56    125.29 o 
   1   1   7      849.95      803.46     54.39 o 
   2   1   7     5967.53     6276.34    183.79 o 
   3   1   7      474.47      598.97    106.51 o 
   4   1   7      142.53      285.98    110.80 o 
   5   1   7     1439.43     1662.76    121.73 o 
  -8   2   7      483.18      559.21     89.34 o 
  -7   2   7        2.80       17.51     40.66 o 
  -6   2   7      242.05      232.73     62.75 o 
  -5   2   7     1441.99     1500.35    107.67 o 
  -4   2   7     2291.85     2151.93     86.54 o 
  -3   2   7       24.16       25.16     24.16 o 
  -2   2   7    10362.92    10063.67    681.65 o 
  -1   2   7        3.53       19.27     15.25 o 
   0   2   7    10265.62    10744.28    415.13 o 
   1   2   7       32.05       96.79     26.34 o 
   2   2   7      385.20      509.60     88.45 o 
   3   2   7       27.40       44.39     36.48 o 
   4   2   7     3337.84     3517.31    202.46 o 
   5   2   7      250.70      414.80     78.87 o 
  -8   3   7      486.53      570.55     91.34 o 
  -7   3   7      444.21      492.51     83.41 o 
  -6   3   7     1768.51     1957.65    125.04 o 
  -5   3   7      308.59      435.42     71.75 o 
  -4   3   7     2941.41     2842.77    178.70 o 
  -3   3   7     1457.86     1441.47    102.27 o 
  -2   3   7       36.80       75.15     23.66 o 
  -1   3   7      290.08      391.70     30.26 o 
   0   3   7      535.01      530.46     29.85 o 
   1   3   7     2656.34     2801.19    118.56 o 
   2   3   7      385.07      512.19     61.97 o 
   3   3   7      110.79      160.07     66.72 o 
   4   3   7     2420.12     2630.02    181.50 o 
   5   3   7     2410.25     2386.96    283.57 o 
  -8   4   7       83.24      129.03     55.25 o 
  -7   4   7     1428.21     1321.78    110.57 o 
  -6   4   7        0.39      -10.51     38.25 o 
  -5   4   7     2707.24     2594.14    134.18 o 
  -4   4   7       57.63       78.43     30.24 o 
  -3   4   7     1829.56     1741.40    102.58 o 
  -2   4   7     1916.34     1858.08    134.03 o 
  -1   4   7     2061.14     2197.38    105.95 o 
   0   4   7     1125.28     1110.21     46.11 o 
   1   4   7     9088.23     9165.64    412.10 o 
   2   4   7      558.59      634.62     66.65 o 
   3   4   7     9489.07    10239.83    238.78 o 
   4   4   7      106.57      168.72     52.31 o 
   5   4   7      579.48      655.96     93.07 o 
  -8   5   7       51.51       81.56     48.27 o 
  -7   5   7      435.14      424.14     79.86 o 
  -6   5   7     1288.68     1244.80    108.71 o 
  -5   5   7      134.39      160.14     54.64 o 
  -4   5   7     3449.38     3322.06    115.70 o 
  -3   5   7     3890.04     3745.08    300.36 o 
  -2   5   7       18.88       28.85     22.21 o 
  -1   5   7     4435.91     4868.17    286.52 o 
   0   5   7     2096.64     2151.74     95.49 o 
   1   5   7     1631.77     1788.84     65.02 o 
   2   5   7     4121.73     4167.83    219.42 o 
   3   5   7     1018.74     1213.26    129.31 o 
   4   5   7     1020.25     1382.61    170.33 o 
   5   5   7      429.71      523.29     84.05 o 
  -8   6   7      718.71      750.71    100.42 o 
  -7   6   7        2.21      -28.43     83.40 o 
  -6   6   7      165.13      206.69     65.14 o 
  -5   6   7     1585.14     1496.75    108.26 o 
  -4   6   7     2148.14     2219.67    134.43 o 
  -3   6   7       55.19       62.90     26.95 o 
  -2   6   7     4545.16     4816.85    299.12 o 
  -1   6   7     1465.14     1310.92     47.75 o 
   0   6   7     2818.42     2968.47    153.78 o 
   1   6   7       83.58      117.48     24.05 o 
   2   6   7     2676.82     2753.27     98.67 o 
   3   6   7      343.51      467.14     68.87 o 
   4   6   7     4413.70     4442.72    316.63 o 
   5   6   7      347.23      408.92     78.04 o 
  -8   7   7      932.40      876.54    105.81 o 
  -7   7   7      110.36      144.30     54.72 o 
  -6   7   7     3937.00     3755.96    167.40 o 
  -5   7   7       49.25      195.42     58.10 o 
  -4   7   7     3381.63     3091.86     94.85 o 
  -3   7   7     2558.42     2213.61    133.64 o 
  -2   7   7     1069.41      995.78     44.13 o 
  -1   7   7     1445.28     1332.20     65.23 o 
   0   7   7      333.04      381.60     31.61 o 
   1   7   7     1873.12     1796.93     85.33 o 
   2   7   7     1955.62     2059.76    118.40 o 
   3   7   7     2163.65     2646.60    171.09 o 
   4   7   7     3297.07     3310.40    156.04 o 
   5   7   7      868.35     1038.61    111.00 o 
  -8   8   7        2.46      130.90     63.97 o 
  -7   8   7      834.31     1065.93    110.04 o 
  -6   8   7      345.64      425.96     76.29 o 
  -5   8   7     7266.51     7233.00    216.41 o 
  -4   8   7       36.67       56.79     29.34 o 
  -3   8   7     2241.39     2201.18    113.58 o 
  -2   8   7     1708.97     1867.04    107.40 o 
  -1   8   7     1331.25     1354.67     98.04 o 
   0   8   7      272.92      354.73     37.73 o 
   1   8   7      232.19      286.65     31.03 o 
   2   8   7        1.17       12.22     27.17 o 
   3   8   7     7068.42     7644.14    211.52 o 
   4   8   7        0.73       91.96     43.56 o 
   5   8   7      877.82     1206.52    118.41 o 
  -8   9   7      144.76      267.32     67.79 o 
  -7   9   7      177.16      213.44     63.18 o 
  -6   9   7     1176.61     1176.84    107.99 o 
  -5   9   7      211.17      376.01     70.33 o 
  -4   9   7       65.57       77.22     30.66 o 
  -3   9   7     5936.92     5628.63    307.60 o 
  -2   9   7       21.52       73.58     21.71 o 
  -1   9   7     6584.12     6306.89    380.43 o 
   0   9   7      393.50      468.74     41.70 o 
   1   9   7      121.12      128.99     25.69 o 
   2   9   7     1013.63      991.92     84.54 o 
   3   9   7     1263.70     1326.20     96.42 o 
   4   9   7     1636.86     1756.12    117.67 o 
   5   9   7     1555.64     1766.94    127.43 o 
  -8  10   7      604.66      719.76     99.67 o 
  -7  10   7      323.58      391.76     77.15 o 
  -6  10   7      227.49      337.64     72.90 o 
  -5  10   7      733.31      840.28     92.30 o 
  -4  10   7      770.93      710.77     56.61 o 
  -3  10   7      411.08      502.98     46.74 o 
  -2  10   7     7770.37     7499.76    345.65 o 
  -1  10   7      116.95      141.59     25.74 o 
   0  10   7     4099.74     3819.45    262.06 o 
   1  10   7       15.98       17.98     19.58 o 
   2  10   7     1119.30     1203.72     81.31 o 
   3  10   7      929.97      917.56     85.84 o 
   4  10   7     1790.89     1961.88    123.57 o 
   5  10   7      318.52      412.30     78.45 o 
  -8  11   7      696.86      725.77    100.14 o 
  -7  11   7      108.14      243.83     61.02 o 
  -6  11   7     1694.14     1558.96    117.46 o 
  -5  11   7       58.80      137.61     75.90 o 
  -4  11   7     4487.74     4036.93    219.21 o 
  -3  11   7      629.95      638.36     43.54 o 
  -2  11   7     1236.02     1331.95     68.01 o 
  -1  11   7     3971.94     4008.47    193.38 o 
   0  11   7     3322.53     3098.56    157.05 o 
   1  11   7      338.44      421.44     37.37 o 
   2  11   7     6127.23     5970.89    319.91 o 
   3  11   7        0.24       36.42     87.99 o 
   4  11   7      813.34      971.75    101.46 o 
   5  11   7      108.99       87.92     49.39 o 
  -8  12   7       44.97      181.33     83.25 o 
  -7  12   7      906.57      858.83    102.15 o 
  -6  12   7      943.28      910.41    101.39 o 
  -5  12   7     5201.94     5011.75    188.03 o 
  -4  12   7       73.61      113.00     41.53 o 
  -3  12   7      451.74      467.61     39.57 o 
  -2  12   7     1849.47     1708.40     76.34 o 
  -1  12   7      222.73      287.99     31.93 o 
   0  12   7      238.56      256.77     36.59 o 
   1  12   7     4520.28     4305.03    191.91 o 
   2  12   7       42.36       54.29     29.08 o 
   3  12   7     3160.42     3143.80    210.17 o 
   4  12   7       30.55       43.66     39.40 o 
   5  12   7      524.01      596.71     89.54 o 
  -7  13   7      219.63      398.89    108.19 o 
  -6  13   7      143.18      166.43     57.88 o 
  -5  13   7      251.69      327.60     71.57 o 
  -4  13   7      508.40      482.52     74.55 o 
  -3  13   7     1603.15     1740.67     79.66 o 
  -2  13   7       74.50       98.60     26.80 o 
  -1  13   7     4451.65     4328.34    203.54 o 
   0  13   7        1.68       12.32     23.96 o 
   1  13   7       91.86      125.87     43.87 o 
   2  13   7       24.79       13.73     24.06 o 
   3  13   7      104.23      164.96     42.36 o 
   4  13   7      277.45      350.45     71.72 o 
   5  13   7     1530.35     1731.30    128.23 o 
  -7  14   7       26.15      158.38     53.38 o 
  -6  14   7       28.55       41.25     47.16 o 
  -5  14   7      306.81      435.16     77.59 o 
  -4  14   7      695.35      773.79     88.32 o 
  -3  14   7     2964.62     2789.91    110.63 o 
  -2  14   7    11223.02    11100.79    514.26 o 
  -1  14   7      169.33      263.40     33.35 o 
   0  14   7     4585.53     4454.39    133.86 o 
   1  14   7     1691.81     1504.24     68.48 o 
   2  14   7        8.01       32.36     25.80 o 
   3  14   7     2429.62     2493.33    118.57 o 
   4  14   7     1161.56     1237.85    103.98 o 
   5  14   7      140.97      242.40     61.18 o 
  -7  15   7       76.05      197.21     58.09 o 
  -6  15   7     2165.00     2169.35    167.72 o 
  -5  15   7      308.29      342.07     75.26 o 
  -4  15   7     3577.52     3540.41    120.31 o 
  -3  15   7      177.79      195.59     33.07 o 
  -2  15   7      674.84      797.32     58.86 o 
  -1  15   7     5796.75     5597.13    142.27 o 
   0  15   7     1354.76     1369.85     64.24 o 
   1  15   7     1042.86      952.46     58.05 o 
   2  15   7     4371.28     4337.14    168.76 o 
   3  15   7       64.64      116.14     38.78 o 
   4  15   7      114.88      135.29     50.14 o 
   5  15   7        2.57       35.00     44.23 o 
  -7  16   7      372.02      470.44     84.45 o 
  -6  16   7       79.65      235.84     66.33 o 
  -5  16   7     2143.86     1961.16    130.64 o 
  -4  16   7      147.36      176.87     45.88 o 
  -3  16   7      684.06      730.23     49.03 o 
  -2  16   7     3215.81     3255.79     82.52 o 
  -1  16   7     4670.98     4451.39    162.30 o 
   0  16   7        5.62       31.70     26.31 o 
   1  16   7      689.74      726.60     55.84 o 
   2  16   7       10.50       33.79     35.15 o 
   3  16   7     2860.24     2801.86    186.22 o 
   4  16   7       33.12       -2.01     38.65 o 
   5  16   7      214.57      243.71     65.18 o 
  -7  17   7      214.80      227.35     70.02 o 
  -6  17   7       49.78      150.63     61.71 o 
  -5  17   7       51.84       46.41     51.33 o 
  -4  17   7      544.60      694.85     68.34 o 
  -3  17   7     2721.81     2718.05    113.36 o 
  -2  17   7       83.81      135.15     35.35 o 
  -1  17   7     4144.09     4231.12    137.89 o 
   0  17   7     1968.63     1743.49     74.92 o 
   1  17   7      727.20      696.60     60.92 o 
   2  17   7       97.11      156.69     45.22 o 
   3  17   7        4.40       88.46     37.47 o 
   4  17   7       54.13       18.21     32.76 o 
  -7  18   7       81.56       79.34     62.74 o 
  -6  18   7        0.76      123.31     54.32 o 
  -5  18   7      833.25      798.77    108.04 o 
  -4  18   7     2336.28     2298.47    128.97 o 
  -3  18   7       83.09      127.33     37.16 o 
  -2  18   7     3683.91     3637.86    136.06 o 
  -1  18   7       22.30       21.97     28.28 o 
   0  18   7     1036.70      983.08     59.11 o 
   1  18   7     4265.59     3960.20    134.83 o 
   2  18   7      830.82      836.09     76.56 o 
   3  18   7     1662.77     1576.10     95.84 o 
   4  18   7      534.81      636.16     74.35 o 
  -7  19   7       28.99       63.35     83.86 o 
  -6  19   7     1859.71     1961.33    138.02 o 
  -5  19   7       68.46       95.43     54.02 o 
  -4  19   7     2049.83     2179.92    103.47 o 
  -3  19   7      212.16      172.81     40.45 o 
  -2  19   7       13.72       54.92     31.78 o 
  -1  19   7      192.11      225.57     39.26 o 
   0  19   7     1138.07     1071.75     75.35 o 
   1  19   7     1150.56     1089.53     77.15 o 
   2  19   7     4275.22     4259.59    151.88 o 
   3  19   7       74.06       96.11     37.67 o 
   4  19   7      665.69      775.09    284.80 o 
  -7  20   7      119.74      268.17     74.92 o 
  -6  20   7       10.31      -20.12     46.71 o 
  -5  20   7      579.39      636.17     96.03 o 
  -4  20   7      338.18      437.11     61.95 o 
  -3  20   7      690.95      761.53     65.60 o 
  -2  20   7     3935.77     3757.68    107.68 o 
  -1  20   7     2772.26     2750.05    125.15 o 
   0  20   7      349.41      282.69     51.20 o 
   1  20   7     1138.07     1169.70     79.93 o 
   2  20   7      566.28      594.30     68.26 o 
   3  20   7     1034.65     1405.15    161.60 o 
   4  20   7       32.92       68.15     46.15 o 
  -6  21   7        7.93       25.35     80.65 o 
  -5  21   7       17.93       -4.65     43.29 o 
  -4  21   7        2.14       50.70     38.72 o 
  -3  21   7     3530.98     3176.71    112.52 o 
  -2  21   7        0.33       13.33     30.57 o 
  -1  21   7     4413.73     4148.10    140.46 o 
   0  21   7      874.52      930.42     72.43 o 
   1  21   7     1961.30     1750.99    185.48 o 
   2  21   7        2.07       40.64     54.02 o 
   3  21   7      126.59       43.16     71.93 o 
   4  21   7       22.20       51.98     46.03 o 
  -6  22   7       68.25      157.12     62.06 o 
  -5  22   7      530.47      615.81     94.65 o 
  -4  22   7     1309.19     1264.84     96.93 o 
  -3  22   7        5.50       52.92     35.42 o 
  -2  22   7     2742.58     2683.52    118.17 o 
  -1  22   7       36.51       30.41     32.30 o 
   0  22   7        7.68       86.74     49.62 o 
   1  22   7     1405.74     1461.98    172.01 o 
   2  22   7      376.65      429.21     81.34 o 
   3  22   7     1621.58     1748.56    183.33 o 
   4  22   7      605.12      642.90     97.45 o 
  -6  23   7     1450.48     1561.14    136.87 o 
  -5  23   7      172.88      221.80     54.10 o 
  -4  23   7     1973.31     1907.42    105.31 o 
  -3  23   7        4.29       -1.65     30.15 o 
  -2  23   7       11.29       45.15     40.27 o 
  -1  23   7        9.54       24.81     44.18 o 
   0  23   7      262.28      307.89     69.49 o 
   1  23   7        1.81       20.77     54.33 o 
   2  23   7     2717.38     2800.97    154.58 o 
   3  23   7      300.90      342.18    107.74 o 
   4  23   7      984.45     1019.65    116.77 o 
  -6  24   7       13.42        6.21     50.90 o 
  -5  24   7      298.09      394.43     64.54 o 
  -4  24   7       78.65      151.00     49.58 o 
  -3  24   7      636.52      627.45     73.51 o 
  -2  24   7     2224.15     2381.59    132.86 o 
  -1  24   7      714.70      749.48     94.10 o 
   0  24   7     4267.32     3662.09    208.28 o 
   1  24   7      833.92      753.81     98.58 o 
   2  24   7       95.66       17.46     69.02 o 
   3  24   7      632.74      690.79    143.85 o 
  -6  25   7        0.24       51.93     85.55 o 
  -5  25   7      257.73      289.08     60.12 o 
  -4  25   7      419.90      476.35     71.73 o 
  -3  25   7     2419.79     2264.82    113.11 o 
  -2  25   7       10.57       37.51     40.28 o 
  -1  25   7     3420.32     3565.19    166.30 o 
   0  25   7      690.83      742.11    127.94 o 
   1  25   7     1041.77     1140.64    115.24 o 
   2  25   7      105.98       95.03     61.92 o 
   3  25   7      191.43      291.38    112.33 o 
  -5  26   7      597.42      646.68     79.93 o 
  -4  26   7      273.08      327.99     62.30 o 
  -3  26   7      169.90      254.38     56.92 o 
  -2  26   7      960.88      913.74     84.34 o 
  -1  26   7        1.15        2.90     78.51 o 
   0  26   7      873.19     1018.23    110.13 o 
   1  26   7     1067.01     1049.74    114.62 o 
   2  26   7       80.36       97.60     60.04 o 
   3  26   7     1228.33     1307.57    108.87 o 
  -5  27   7      157.02      168.17     54.29 o 
  -4  27   7     1548.56     1756.70    107.62 o 
  -3  27   7      125.19      174.69     51.90 o 
  -2  27   7      139.10      161.87     52.52 o 
  -1  27   7       45.74       29.78     48.23 o 
   0  27   7     1381.62     1411.65    147.83 o 
   1  27   7      218.56      379.91    127.78 o 
   2  27   7     1869.89     1705.36    135.13 o 
   3  27   7       90.73      127.63     58.32 o 
  -5  28   7      739.21      974.28     95.88 o 
  -4  28   7      186.36      199.06     56.50 o 
  -3  28   7       81.41      132.45     49.79 o 
  -2  28   7     1376.21     1395.88    134.02 o 
  -1  28   7       15.10       70.97     55.06 o 
   0  28   7     1264.41     1277.79    150.28 o 
   1  28   7      336.35      332.44     78.74 o 
   2  28   7      209.74      164.05     90.29 o 
  -5  29   7      170.35      212.41    113.86 o 
  -4  29   7       86.10      168.31     52.00 o 
  -3  29   7     1638.35     1578.86    102.94 o 
  -2  29   7       36.04       62.25     46.11 o 
  -1  29   7     2092.02     2232.92    292.14 o 
   0  29   7       50.36       87.86     56.26 o 
   1  29   7      467.58      579.38     98.89 o 
   2  29   7       65.00       75.29     80.19 o 
  -4  30   7       14.13       88.90     49.60 o 
  -3  30   7      923.97     1089.57     99.33 o 
  -2  30   7     1040.77     1226.47    120.13 o 
  -1  30   7       43.70      -18.69     87.54 o 
   0  30   7      282.38      394.67     89.22 o 
   1  30   7      915.17      937.73    121.36 o 
   2  30   7       18.40      -33.36     69.17 o 
  -4  31   7      838.46      959.42     98.23 o 
  -3  31   7      150.24      104.70     50.84 o 
  -2  31   7       46.41       48.99     48.27 o 
  -1  31   7        1.14       -2.52     50.08 o 
   0  31   7      234.04      288.78     77.97 o 
   1  31   7        4.46       31.47     89.07 o 
  -3  32   7        0.34       -7.40     40.85 o 
  -2  32   7      358.47      391.37     81.72 o 
  -1  32   7       88.14      163.58     94.57 o 
   0  32   7      855.70      953.33    124.42 o 
   1  32   7      318.05      464.11     94.45 o 
  -2  33   7       51.92       65.71     53.87 o 
  -1  33   7      721.36      974.81    205.98 o 
   0  33   7        0.91       16.35     52.30 o 
  -8   0   8      745.65      858.52    151.81 o 
  -6   0   8     2745.95     2790.41    211.19 o 
  -4   0   8     5699.90     5366.37    441.50 o 
  -2   0   8     1385.63     1432.02    125.64 o 
   0   0   8     3033.49     3309.64    456.19 o 
   2   0   8     1994.66     1998.82    333.15 o 
   4   0   8     1698.16     2057.69    183.33 o 
  -8   1   8      486.22      587.58     90.68 o 
  -7   1   8      228.21      255.13     66.86 o 
  -6   1   8       19.34       52.60     46.62 o 
  -5   1   8      789.19      868.46    122.43 o 
  -4   1   8     1742.41     1814.76    168.00 o 
  -3   1   8      607.37      652.62     52.62 o 
  -2   1   8      810.48      851.33     53.73 o 
  -1   1   8      722.96      792.47     51.04 o 
   0   1   8     2899.55     3200.14    220.84 o 
   1   1   8     9771.00     9271.37    759.71 o 
   2   1   8      605.34      550.78     50.19 o 
   3   1   8      371.71      420.66     68.53 o 
   4   1   8     2066.65     2232.58    237.51 o 
   5   1   8        6.04      209.90     94.88 o 
  -8   2   8       44.92      110.09     94.57 o 
  -7   2   8      774.97      898.69    105.30 o 
  -6   2   8        8.38       26.68     40.74 o 
  -5   2   8      266.05      233.65     64.87 o 
  -4   2   8       23.41       46.51     28.91 o 
  -3   2   8     6814.64     6651.79    409.03 o 
  -2   2   8      198.52      189.53     35.03 o 
  -1   2   8     6702.97     6859.14    492.79 o 
   0   2   8      947.39      968.55     80.76 o 
   1   2   8      123.80      217.31     67.33 o 
   2   2   8       22.43       53.89     27.61 o 
   3   2   8     1347.73     1692.33    245.92 o 
   4   2   8      110.77      320.93     69.76 o 
   5   2   8     1719.24     1834.16    198.79 o 
  -8   3   8      560.24      643.90     96.82 o 
  -7   3   8     1033.33     1022.00    111.15 o 
  -6   3   8       62.22       25.00     47.75 o 
  -5   3   8      571.42      672.41     87.37 o 
  -4   3   8     1532.63     1451.28    113.93 o 
  -3   3   8       28.34       16.68     23.93 o 
  -2   3   8      920.67      875.43     57.14 o 
  -1   3   8     1232.86     1239.44    105.63 o 
   0   3   8        3.07        7.26     26.42 o 
   1   3   8     4689.74     4494.07    479.40 o 
   2   3   8       49.82       86.63     38.57 o 
   3   3   8     2282.16     2578.83    129.83 o 
   4   3   8     2353.85     2517.98    140.66 o 
   5   3   8      180.54      228.31     60.59 o 
  -8   4   8      756.57      771.63    174.46 o 
  -7   4   8       25.04      108.55     51.30 o 
  -6   4   8     1252.71     1441.59    129.77 o 
  -5   4   8      708.57      812.07     92.80 o 
  -4   4   8     4912.11     5027.37    274.38 o 
  -3   4   8      429.46      564.34     50.21 o 
  -2   4   8       53.59       92.44     28.33 o 
  -1   4   8      285.48      274.16     35.31 o 
   0   4   8     5094.47     4724.64    544.85 o 
   1   4   8      541.29      539.29    104.67 o 
   2   4   8     2168.32     2399.71    154.66 o 
   3   4   8      148.65      271.65     61.06 o 
   4   4   8     1420.30     1825.85    122.14 o 
   5   4   8        1.06       37.41     42.29 o 
  -8   5   8      290.92      406.68     78.88 o 
  -7   5   8      212.76      241.09     68.79 o 
  -6   5   8        9.28        9.72     39.82 o 
  -5   5   8     2127.85     2256.40    130.83 o 
  -4   5   8     2759.82     2674.87    133.02 o 
  -3   5   8      139.51      143.37     33.39 o 
  -2   5   8     2813.81     2645.56    189.70 o 
  -1   5   8      339.16      359.97     39.46 o 
   0   5   8     5470.19     4910.79    549.84 o 
   1   5   8     7753.74     7405.24    517.67 o 
   2   5   8     4390.63     4347.90    267.84 o 
   3   5   8     1137.24     1254.17    181.04 o 
   4   5   8     1494.28     1735.46    157.62 o 
   5   5   8      120.01      173.75     59.03 o 
  -8   6   8       56.52      145.89     54.34 o 
  -7   6   8       88.14      144.89     58.07 o 
  -6   6   8      202.59      249.65     67.28 o 
  -5   6   8       13.17       49.10     42.79 o 
  -4   6   8      122.84      156.56     36.69 o 
  -3   6   8     5441.82     5353.70    327.09 o 
  -2   6   8     1326.28     1311.63     86.45 o 
  -1   6   8     3137.42     3134.98    190.09 o 
   0   6   8        0.55      105.33     28.98 o 
   1   6   8      718.60     1130.71     84.99 o 
   2   6   8     1609.85     1606.93     96.00 o 
   3   6   8     1074.47     1408.57    233.53 o 
   4   6   8       60.50      126.05     53.08 o 
   5   6   8     1154.95     1440.74    118.87 o 
  -8   7   8      112.06      190.28     72.08 o 
  -7   7   8     2565.99     2364.12    144.77 o 
  -6   7   8       89.95      116.40    107.43 o 
  -5   7   8     1238.00     1410.67    109.18 o 
  -4   7   8       22.61       83.05     33.76 o 
  -3   7   8      305.77      292.84     41.25 o 
  -2   7   8     4233.96     4249.45    283.44 o 
  -1   7   8     3615.49     3571.18    284.68 o 
   0   7   8     5389.89     5357.67    413.63 o 
   1   7   8     5853.76     5355.28    427.73 o 
   2   7   8     1411.72     1520.67    166.25 o 
   3   7   8     4732.42     4817.57    389.32 o 
   4   7   8      226.02      361.27     71.74 o 
   5   7   8      592.64      629.70     97.39 o 
  -8   8   8      221.62      245.89     60.75 o 
  -7   8   8       44.84      180.55     56.07 o 
  -6   8   8     1747.17     1725.77    125.03 o 
  -5   8   8       17.93       10.11     42.76 o 
  -4   8   8      829.26      848.67     62.84 o 
  -3   8   8      375.81      462.22     47.86 o 
  -2   8   8     1232.12     1344.96     64.08 o 
  -1   8   8        4.17       24.18     24.10 o 
   0   8   8     1618.60     1762.09    137.08 o 
   1   8   8     2067.98     1865.79    140.03 o 
   2   8   8     6636.20     6152.15    513.84 o 
   3   8   8       56.28      121.82     53.41 o 
   4   8   8      244.25      429.47     75.73 o 
   5   8   8        3.84       32.25     41.44 o 
  -8   9   8      424.10      433.57     84.38 o 
  -7   9   8     1047.58      959.84    108.43 o 
  -6   9   8      186.23      277.10     70.41 o 
  -5   9   8       27.83       14.97     46.83 o 
  -4   9   8     3944.11     3720.11    229.37 o 
  -3   9   8       18.81       42.23     27.92 o 
  -2   9   8     7832.48     7672.94    412.97 o 
  -1   9   8        5.30        8.76     23.35 o 
   0   9   8     4751.12     4557.39    254.59 o 
   1   9   8     1153.43     1247.00     81.20 o 
   2   9   8       48.27       90.64     37.95 o 
   3   9   8     1124.63     1092.09     81.54 o 
   4   9   8     2236.44     2348.83    191.75 o 
   5   9   8        2.27       84.37     48.22 o 
  -7  10   8        3.47       66.15     41.55 o 
  -6  10   8      248.55      309.68     72.55 o 
  -5  10   8        9.41       57.98     45.54 o 
  -4  10   8       15.79       29.53     29.93 o 
  -3  10   8     7948.34     7858.92    465.09 o 
  -2  10   8      126.99      159.13     34.87 o 
  -1  10   8     3648.75     3715.81    259.19 o 
   0  10   8       10.72       53.14     27.09 o 
   1  10   8        6.64       70.08     33.59 o 
   2  10   8      266.16      311.98     67.98 o 
   3  10   8      528.16      713.28     71.65 o 
   4  10   8      200.01      253.12     61.22 o 
  -7  11   8      994.07     1037.02    112.97 o 
  -6  11   8       31.81      109.49     65.35 o 
  -5  11   8     5169.38     5204.39    195.21 o 
  -4  11   8        8.07       -5.32     28.39 o 
  -3  11   8      542.41      671.43     56.19 o 
  -2  11   8     1600.05     1431.50     93.52 o 
  -1  11   8      625.20      722.70     52.13 o 
   0  11   8     2397.03     2096.18    117.58 o 
   1  11   8    10049.99     9534.21    543.73 o 
   2  11   8     2449.21     2454.99    291.02 o 
   3  11   8     4288.27     4193.07    259.28 o 
   4  11   8        3.43       65.05     41.02 o 
  -7  12   8      318.83      314.90     70.05 o 
  -6  12   8     2626.86     2498.04    222.05 o 
  -5  12   8      197.32      318.74     71.55 o 
  -4  12   8     1399.15     1297.13     89.02 o 
  -3  12   8      104.08      145.51     36.01 o 
  -2  12   8      521.51      518.62     53.32 o 
  -1  12   8      510.26      570.82     42.71 o 
   0  12   8     1436.68     1549.51     69.13 o 
   1  12   8     1425.19     1681.99     80.14 o 
   2  12   8     5654.76     5527.73    388.30 o 
   3  12   8      306.24      287.90     87.38 o 
   4  12   8      866.51     1014.47    105.93 o 
  -7  13   8      215.15      274.85     65.25 o 
  -6  13   8        0.32       52.24     47.94 o 
  -5  13   8       95.69      173.98     62.12 o 
  -4  13   8     3288.42     3021.42    213.20 o 
  -3  13   8     1239.78     1155.44    107.44 o 
  -2  13   8     2281.04     2396.81    134.39 o 
  -1  13   8      464.06      491.88     47.67 o 
   0  13   8      666.93      617.60     52.13 o 
   1  13   8        7.58       53.94     28.75 o 
   2  13   8      280.47      293.08     52.95 o 
   3  13   8      331.38      415.18     78.67 o 
   4  13   8     1235.36     1277.13     91.85 o 
  -7  14   8       65.48      174.88     56.08 o 
  -6  14   8      439.34      617.59     93.66 o 
  -5  14   8      948.30     1061.01    107.75 o 
  -4  14   8      299.22      368.06     49.83 o 
  -3  14   8     5496.68     5326.92    283.13 o 
  -2  14   8       12.17       43.89     28.59 o 
  -1  14   8     7608.14     6713.64    396.00 o 
   0  14   8     1161.39     1209.79    118.70 o 
   1  14   8      376.85      297.48     43.58 o 
   2  14   8      652.51      663.04     69.25 o 
   3  14   8     1096.14     1138.54    167.27 o 
   4  14   8       16.46      -19.84     28.92 o 
  -7  15   8      370.38      492.82     86.10 o 
  -6  15   8      172.86      138.80     60.67 o 
  -5  15   8     1963.84     1833.48    127.06 o 
  -4  15   8      250.08      293.28     48.17 o 
  -3  15   8       36.39      105.62     34.85 o 
  -2  15   8     1272.80     1187.98     64.20 o 
  -1  15   8     2271.43     2055.04     79.67 o 
   0  15   8      240.35      343.49     44.76 o 
   1  15   8     4201.31     3961.16    132.80 o 
   2  15   8      487.59      650.24     70.18 o 
   3  15   8     1447.43     1450.77    113.49 o 
   4  15   8       69.46       93.87     54.50 o 
  -7  16   8      219.73      266.49     69.31 o 
  -6  16   8     2102.03     1968.79    141.56 o 
  -5  16   8      430.38      569.09     87.63 o 
  -4  16   8     1649.43     1537.83     93.52 o 
  -3  16   8       27.16       40.97     29.66 o 
  -2  16   8      535.15      560.09     67.76 o 
  -1  16   8     1121.19     1028.93     68.59 o 
   0  16   8      306.41      348.70     45.31 o 
   1  16   8      423.53      436.95     49.75 o 
   2  16   8     2342.10     2171.64    153.90 o 
   3  16   8       98.75      208.63     64.03 o 
   4  16   8      698.89      799.89    106.51 o 
  -7  17   8       40.98      104.45     87.08 o 
  -6  17   8        3.21       99.98     55.56 o 
  -5  17   8      274.93      270.32     70.55 o 
  -4  17   8     3371.02     3221.50    277.71 o 
  -3  17   8        0.20       13.93     36.25 o 
  -2  17   8      799.92      902.64     61.99 o 
  -1  17   8      178.69      194.12     37.61 o 
   0  17   8     1299.11     1221.58     66.30 o 
   1  17   8        0.88        2.43     28.63 o 
   2  17   8      127.22      232.87     48.60 o 
   3  17   8        6.60       63.73     55.40 o 
   4  17   8     1422.08     1546.81    124.20 o 
  -7  18   8        1.16       96.99     54.73 o 
  -6  18   8      454.45      518.24     92.11 o 
  -5  18   8     1488.18     1463.94    122.60 o 
  -4  18   8      443.89      483.29     82.36 o 
  -3  18   8     2003.33     2147.09    103.72 o 
  -2  18   8      825.28      892.11     61.91 o 
  -1  18   8     2479.51     2497.16    107.93 o 
   0  18   8     1774.57     1815.09     93.09 o 
   1  18   8      153.29      183.87     38.86 o 
   2  18   8      619.69      546.86     66.84 o 
   3  18   8      855.74     1004.26    108.67 o 
   4  18   8        4.77       58.46     49.13 o 
  -6  19   8       32.72      121.57     59.05 o 
  -5  19   8     1917.51     1786.48    129.77 o 
  -4  19   8      595.40      681.44     92.42 o 
  -3  19   8      247.49      247.51     52.21 o 
  -2  19   8        0.93       -9.61     26.31 o 
  -1  19   8      441.42      504.57     60.84 o 
   0  19   8        8.58        7.82     34.05 o 
   1  19   8     2970.41     2854.57    193.60 o 
   2  19   8       11.07       62.19     45.13 o 
   3  19   8     1159.10     1369.21    118.94 o 
  -6  20   8      698.13      560.51     96.85 o 
  -5  20   8      397.45      423.52     85.10 o 
  -4  20   8      565.32      616.62     91.90 o 
  -3  20   8     1307.74     1397.56     88.50 o 
  -2  20   8       92.16       95.03     34.28 o 
  -1  20   8      261.02      285.80     53.02 o 
   0  20   8     1765.81     1672.45     91.62 o 
   1  20   8      458.82      431.60     60.65 o 
   2  20   8     1294.74     1324.10    107.79 o 
   3  20   8      193.08      295.05    104.98 o 
  -6  21   8        3.72       45.31     49.17 o 
  -5  21   8       65.39       95.96     73.30 o 
  -4  21   8     1800.77     1931.68    239.19 o 
  -3  21   8      141.41      176.04     49.57 o 
  -2  21   8     2787.31     2801.81    116.41 o 
  -1  21   8       49.98       82.50     40.22 o 
   0  21   8      397.18      472.24     62.71 o 
   1  21   8        4.07       64.93     39.86 o 
   2  21   8      203.24      228.78     65.36 o 
   3  21   8        6.32       74.07     78.66 o 
  -6  22   8      659.25      565.65     97.68 o 
  -5  22   8      459.99      622.31    214.71 o 
  -4  22   8      892.63     1106.54    115.25 o 
  -3  22   8     1879.06     1722.94    150.51 o 
  -2  22   8       27.05      108.90     36.43 o 
  -1  22   8      735.28      789.92     74.25 o 
   0  22   8       12.92        8.62     43.90 o 
   1  22   8      245.12      291.68     70.30 o 
   2  22   8     1635.68     1553.35    122.37 o 
   3  22   8      777.81      848.42    156.09 o 
  -6  23   8        0.05       98.54     59.20 o 
  -5  23   8     1187.90     1229.48    126.21 o 
  -4  23   8       25.07       34.18     48.54 o 
  -3  23   8       19.68       52.26     43.84 o 
  -2  23   8       17.24      100.32     50.15 o 
  -1  23   8      730.55      758.66     94.02 o 
   0  23   8        1.94       35.23     47.44 o 
   1  23   8     1537.46     1609.21    123.03 o 
   2  23   8        4.92       -0.51     50.53 o 
   3  23   8     1107.74     1270.79    184.56 o 
  -5  24   8      102.87      102.63     50.90 o 
  -4  24   8      103.14      291.44     77.46 o 
  -3  24   8     2213.19     2298.92    113.77 o 
  -2  24   8      163.97      235.38     76.06 o 
  -1  24   8     1660.53     1700.25    123.13 o 
   0  24   8      983.47     1081.13    111.23 o 
   1  24   8      301.47      355.12     76.09 o 
   2  24   8     1137.92     1499.60    128.40 o 
   3  24   8      297.66      378.91    122.12 o 
  -5  25   8        0.36        5.23     54.11 o 
  -4  25   8     1546.83     1563.59    167.72 o 
  -3  25   8        7.17       64.16     42.93 o 
  -2  25   8     1561.05     1691.84    256.02 o 
  -1  25   8       11.77       60.16     50.99 o 
   0  25   8     1255.04     1273.96    115.52 o 
   1  25   8        8.60        9.76     56.01 o 
   2  25   8       26.13       54.21     55.89 o 
  -5  26   8       87.33      149.43     70.86 o 
  -4  26   8      803.90      956.42    116.93 o 
  -3  26   8     1184.28     1309.85     97.26 o 
  -2  26   8       11.78       89.93     56.36 o 
  -1  26   8      365.69      391.32     83.45 o 
   0  26   8      380.24      409.77     83.82 o 
   1  26   8      124.77      157.69     67.01 o 
   2  26   8      669.28      724.23    105.88 o 
  -5  27   8      700.13      735.36    109.47 o 
  -4  27   8       18.52       71.26    106.97 o 
  -3  27   8      233.09      292.57     59.80 o 
  -2  27   8      141.09      108.54     60.74 o 
  -1  27   8      387.67      529.65     89.98 o 
   0  27   8       13.96      -18.63     45.45 o 
   1  27   8     2372.05     2411.03    154.52 o 
   2  27   8        0.17       17.66     55.59 o 
  -4  28   8        0.81       -6.53     50.09 o 
  -3  28   8     1224.53     1252.97     96.98 o 
  -2  28   8      498.20      481.07     87.76 o 
  -1  28   8      615.08      678.42    101.53 o 
   0  28   8      631.59      884.18    120.74 o 
   1  28   8      124.95       65.68     58.48 o 
  -4  29   8      549.74      546.47     99.66 o 
  -3  29   8      341.05      380.81     68.29 o 
  -2  29   8     1971.39     1990.04    187.47 o 
  -1  29   8        4.54       -5.27     57.54 o 
   0  29   8     1048.58     1290.18    131.11 o 
   1  29   8      308.56      375.84     86.36 o 
  -3  30   8      935.99     1152.56    111.58 o 
  -2  30   8        0.43       -0.02     51.11 o 
  -1  30   8      431.88      477.40    107.74 o 
   0  30   8     1629.32     1783.64    139.92 o 
  -3  31   8       78.42       21.01     51.82 o 
  -2  31   8       21.53       49.95     52.56 o 
  -1  31   8      383.98      374.55     88.19 o 
   0  31   8      221.33      283.60    106.66 o 
  -7   0   9     3084.25     3571.49    249.44 o 
  -5   0   9      829.19      874.61     98.90 o 
  -3   0   9       25.21       51.04     38.52 o 
  -1   0   9     5201.58     5166.18    840.92 o 
   1   0   9     7110.25     5771.19    279.13 o 
   3   0   9       77.01      161.60     71.93 o 
  -7   1   9       25.33      176.91     74.07 o 
  -6   1   9     1593.61     1499.14    122.03 o 
  -5   1   9      521.89      560.72    102.36 o 
  -4   1   9      316.79      301.35     47.36 o 
  -3   1   9     3125.26     2807.72    219.03 o 
  -2   1   9       16.37       25.01     25.03 o 
  -1   1   9     1257.26     1293.92     73.11 o 
   0   1   9     4996.65     4202.91    165.10 o 
   1   1   9       24.83       96.41     67.64 o 
   2   1   9     1019.42     1054.35    100.79 o 
   3   1   9      676.11      749.25     97.30 o 
   4   1   9       86.98      175.09     91.97 o 
  -7   2   9        6.63       39.10     38.68 o 
  -6   2   9      421.64      529.57     88.28 o 
  -5   2   9       16.32       44.88     33.47 o 
  -4   2   9     1993.35     1912.02     90.34 o 
  -3   2   9        4.79       53.71     29.05 o 
  -2   2   9     2470.29     2408.99    197.65 o 
  -1   2   9      181.64      175.37     34.34 o 
   0   2   9      348.42      427.31     76.98 o 
   1   2   9       13.05       47.09     44.21 o 
   2   2   9     1377.31     1299.13    104.76 o 
   3   2   9       67.06       95.55     46.19 o 
   4   2   9     1772.64     2285.40    194.66 o 
  -7   3   9       21.19       76.34     38.63 o 
  -6   3   9     2389.57     2475.97    245.16 o 
  -5   3   9     1035.13     1074.25    101.34 o 
  -4   3   9       17.91       29.13     30.42 o 
  -3   3   9     5960.23     6175.12    367.86 o 
  -2   3   9       95.96       99.44     32.01 o 
  -1   3   9      218.19      337.28     40.79 o 
   0   3   9     5362.44     4380.35    167.84 o 
   1   3   9       84.80       80.80     63.36 o 
   2   3   9     2533.44     2207.00    133.13 o 
   3   3   9       64.82      195.89     72.07 o 
   4   3   9      357.07      431.55    104.67 o 
  -7   4   9      749.31      861.90    105.39 o 
  -6   4   9       82.81      124.59     60.61 o 
  -5   4   9      786.85      824.19     68.81 o 
  -4   4   9      156.61      164.32     39.37 o 
  -3   4   9       64.33      158.93     36.38 o 
  -2   4   9       57.46       68.09     29.06 o 
  -1   4   9     4218.61     4232.81    424.01 o 
   0   4   9      712.02      694.66     84.51 o 
   1   4   9     6131.91     4948.65    245.16 o 
   2   4   9        0.16       82.37     47.98 o 
   3   4   9     1055.30     1184.97    120.01 o 
   4   4   9        0.61       85.39     61.21 o 
  -7   5   9      316.16      488.56     83.01 o 
  -6   5   9     1239.73     1285.38    116.00 o 
  -5   5   9     2230.76     2155.60    186.49 o 
  -4   5   9      192.28      181.71     40.54 o 
  -3   5   9     3703.31     3629.71    214.74 o 
  -2   5   9      454.24      579.55     80.27 o 
  -1   5   9     3852.75     3785.84    306.54 o 
   0   5   9      407.63      329.85     65.68 o 
   1   5   9        0.28       86.85     45.75 o 
   2   5   9      526.43      565.88     84.80 o 
   3   5   9      840.36      819.48     84.37 o 
   4   5   9        1.58      245.77     90.29 o 
  -7   6   9      176.09      170.70    137.27 o 
  -6   6   9      188.72      243.89     64.34 o 
  -5   6   9      442.04      494.60     69.12 o 
  -4   6   9     3857.79     3525.49    289.40 o 
  -3   6   9        2.76       76.51     30.91 o 
  -2   6   9     4704.97     4760.24    272.62 o 
  -1   6   9       36.57       96.93     36.21 o 
   0   6   9       13.93       34.00     30.59 o 
   1   6   9     1029.10      854.75     94.07 o 
   2   6   9     1276.94     1252.08    105.30 o 
   3   6   9       44.09       99.44     40.27 o 
   4   6   9     2653.86     3053.44    294.90 o 
  -7   7   9      346.25      461.74     79.93 o 
  -6   7   9     1647.36     1629.12    121.90 o 
  -5   7   9     1035.82      967.68    105.16 o 
  -4   7   9       56.43      133.37     38.24 o 
  -3   7   9     1853.65     1864.52    147.64 o 
  -2   7   9     1899.03     1938.24    155.37 o 
  -1   7   9      495.23      521.18     85.76 o 
   0   7   9     1252.90     1363.93    164.43 o 
   1   7   9       90.99      182.23     57.55 o 
   2   7   9     4722.45     3952.11    173.57 o 
   3   7   9      402.39      554.12     69.63 o 
   4   7   9      124.54      161.29     62.94 o 
  -7   8   9     1242.69     1295.19    110.58 o 
  -6   8   9       13.73       90.02     63.97 o 
  -5   8   9       81.51      182.48     62.20 o 
  -4   8   9       32.77       19.19     31.51 o 
  -3   8   9      470.39      433.31     50.49 o 
  -2   8   9     1073.55     1119.41     65.54 o 
  -1   8   9     2686.16     2577.71    186.13 o 
   0   8   9       74.96      150.09     41.21 o 
   1   8   9     6288.62     5065.80    407.83 o 
   2   8   9      191.06      308.34     54.04 o 
   3   8   9     1613.63     1624.51    154.26 o 
   4   8   9       61.95      106.70     57.77 o 
  -7   9   9       20.91      154.94     54.17 o 
  -6   9   9      360.50      409.18     80.83 o 
  -5   9   9     1345.08     1246.57    108.51 o 
  -4   9   9       88.27      152.73     38.06 o 
  -3   9   9     2254.30     2142.68    110.31 o 
  -2   9   9     1438.32     1477.16     82.94 o 
  -1   9   9     5972.60     5492.39    434.58 o 
   0   9   9       25.73       33.90     31.37 o 
   1   9   9        1.29       33.16     55.25 o 
   2   9   9      952.91      992.51     82.51 o 
   3   9   9     1273.13     1321.46    127.22 o 
   4   9   9       17.54       98.98     56.69 o 
  -7  10   9        7.79       49.51     90.60 o 
  -6  10   9       85.41      128.77     54.93 o 
  -5  10   9      104.64       93.84     57.08 o 
  -4  10   9     3529.92     3181.45    260.29 o 
  -3  10   9      421.58      462.37     51.01 o 
  -2  10   9    10745.37    10645.46    707.80 o 
  -1  10   9      917.93      984.02     99.85 o 
   0  10   9      595.51      619.75     63.29 o 
   1  10   9      423.34      353.27     70.64 o 
   2  10   9     1283.85     1458.68    100.77 o 
   3  10   9      469.64      566.63     86.45 o 
   4  10   9     1163.86     1298.73    121.50 o 
  -7  11   9      192.01      227.78     68.85 o 
  -6  11   9     1016.35     1138.21    162.22 o 
  -5  11   9      945.77      981.11    136.81 o 
  -4  11   9      100.95      103.95     37.26 o 
  -3  11   9     1361.48     1431.99     73.27 o 
  -2  11   9      240.59      299.67     43.28 o 
  -1  11   9      115.49      156.11     43.20 o 
   0  11   9     4903.87     4579.81    232.90 o 
   1  11   9      597.04      564.49     81.50 o 
   2  11   9     3310.45     3121.57    380.25 o 
   3  11   9      290.94      242.89     53.90 o 
   4  11   9        0.50      -24.10     41.51 o 
  -7  12   9      966.64     1301.47    154.56 o 
  -6  12   9      612.60      700.06    100.33 o 
  -5  12   9        5.93       -0.13     46.69 o 
  -4  12   9       22.05       36.70     33.27 o 
  -3  12   9        0.83       44.88     30.67 o 
  -2  12   9      642.14      699.45     56.99 o 
  -1  12   9     2668.70     2514.17    104.67 o 
   0  12   9     1714.90     1541.47    124.47 o 
   1  12   9     4179.23     3819.96    164.49 o 
   2  12   9      612.14      505.97     67.39 o 
   3  12   9     1223.93     1277.60     92.12 o 
   4  12   9      161.07      132.53     62.32 o 
  -7  13   9       93.05      136.64     61.06 o 
  -6  13   9      455.15      565.58     92.75 o 
  -5  13   9     1066.05     1170.87    114.04 o 
  -4  13   9      459.99      459.98     55.53 o 
  -3  13   9     2822.66     2716.81    216.86 o 
  -2  13   9       69.59      100.12     34.61 o 
  -1  13   9     5445.26     5245.93    291.87 o 
   0  13   9     2093.67     2077.95    154.51 o 
   1  13   9       99.27      106.35     48.26 o 
   2  13   9      394.90      515.94     68.46 o 
   3  13   9      763.36      770.94     82.81 o 
   4  13   9        0.66       28.78     65.80 o 
  -7  14   9       21.40       80.85     48.02 o 
  -6  14   9      372.91      335.52     76.74 o 
  -5  14   9      348.87      437.27     82.55 o 
  -4  14   9      332.93      385.89     52.81 o 
  -3  14   9      265.70      231.43     44.02 o 
  -2  14   9     4386.53     4328.45    151.98 o 
  -1  14   9     1483.42     1388.69     84.51 o 
   0  14   9       26.90       62.65     37.32 o 
   1  14   9      770.30      804.40     74.25 o 
   2  14   9     2385.72     2276.46    149.32 o 
   3  14   9       50.92      109.46     45.73 o 
  -7  15   9       13.24       52.37     45.74 o 
  -6  15   9     1298.98     1573.18    126.58 o 
  -5  15   9      401.34      482.11     83.02 o 
  -4  15   9      566.19      432.66     55.08 o 
  -3  15   9      372.20      443.45     51.82 o 
  -2  15   9       37.33       62.47     31.44 o 
  -1  15   9      545.44      545.36     63.82 o 
   0  15   9     3554.72     3348.98    246.43 o 
   1  15   9      272.36      272.04     52.43 o 
   2  15   9     2266.23     2344.68    192.52 o 
   3  15   9      835.02      996.18     91.05 o 
  -6  16   9      240.51      278.64     72.67 o 
  -5  16   9      792.29      848.17    103.80 o 
  -4  16   9      341.53      263.56     56.39 o 
  -3  16   9      719.03      687.35     72.73 o 
  -2  16   9       16.65       18.66     33.84 o 
  -1  16   9     2811.35     2685.13    116.22 o 
   0  16   9      644.14      585.31     65.54 o 
   1  16   9     2294.98     2279.53    156.17 o 
   2  16   9      254.93      163.25     47.10 o 
   3  16   9      471.20      588.48     77.24 o 
  -6  17   9        4.42      136.66     58.20 o 
  -5  17   9     1734.67     1726.66    127.43 o 
  -4  17   9       59.89       61.14     42.81 o 
  -3  17   9      741.61      822.96     77.61 o 
  -2  17   9       32.01       34.01     44.33 o 
  -1  17   9     3629.33     3403.94    155.76 o 
   0  17   9      974.12      899.07     76.92 o 
   1  17   9        2.08       34.03     30.19 o 
   2  17   9      380.92      404.45     63.36 o 
   3  17   9     1324.84     1477.59    121.89 o 
  -6  18   9       77.68      111.36    110.49 o 
  -5  18   9      908.43     1177.11    113.97 o 
  -4  18   9     1260.44     1293.88     91.48 o 
  -3  18   9      138.12      166.26     49.21 o 
  -2  18   9      678.37      642.29     88.19 o 
  -1  18   9      497.03      476.16     79.37 o 
   0  18   9      307.01      353.79     73.03 o 
   1  18   9      839.75      933.61     91.59 o 
   2  18   9       38.02       91.58     40.53 o 
   3  18   9      281.56      246.35     55.54 o 
  -6  19   9     1548.02     1615.49    132.80 o 
  -5  19   9      512.52      516.95     89.77 o 
  -4  19   9      196.17      232.31     56.29 o 
  -3  19   9        0.18       -1.16     34.53 o 
  -2  19   9      451.73      343.00     73.22 o 
  -1  19   9      251.31      266.68     67.61 o 
   0  19   9     2761.12     2716.33    143.66 o 
   1  19   9        2.11       42.32     38.33 o 
   2  19   9     1827.38     1696.50    126.49 o 
   3  19   9      510.64      575.10     94.31 o 
  -6  20   9       55.56      134.12     62.13 o 
  -5  20   9     1370.31     1506.93    124.35 o 
  -4  20   9      184.78      216.82     57.28 o 
  -3  20   9      596.49      745.86     89.59 o 
  -2  20   9      364.86      423.47     78.29 o 
  -1  20   9     1316.02     1314.19    107.74 o 
   0  20   9      253.55      235.76     54.26 o 
   1  20   9     1380.27     1200.76     91.18 o 
   2  20   9      154.87      225.12     63.93 o 
  -6  21   9        1.29       65.60     56.31 o 
  -5  21   9     1315.20     1468.20    136.05 o 
  -4  21   9       40.42       53.41     44.47 o 
  -3  21   9     1688.56     1803.44    102.10 o 
  -2  21   9        1.89        8.09     45.36 o 
  -1  21   9      792.04      724.19     93.76 o 
   0  21   9        0.50      -32.63     32.63 o 
   1  21   9       86.69      135.74     47.64 o 
   2  21   9        4.97       60.30     78.66 o 
  -5  22   9      484.63      575.33     96.18 o 
  -4  22   9      882.51      912.62    110.76 o 
  -3  22   9        0.09       40.31     41.23 o 
  -2  22   9      502.96      406.06     78.55 o 
  -1  22   9       34.86        3.96     45.96 o 
   0  22   9      113.67      254.44     70.47 o 
   1  22   9     1052.38     1065.37    110.97 o 
   2  22   9      194.06      265.05    103.14 o 
  -5  23   9        1.86       56.30     82.94 o 
  -4  23   9      441.87      551.84     94.14 o 
  -3  23   9       16.22       51.15     43.35 o 
  -2  23   9      651.09      772.21    149.36 o 
  -1  23   9       31.45       -7.96     60.60 o 
   0  23   9     1599.70     1802.57    208.89 o 
   1  23   9       18.80       -9.82     50.20 o 
   2  23   9      996.73     1155.10    180.89 o 
  -5  24   9       63.61      105.53     57.89 o 
  -4  24   9       71.26      231.92     70.29 o 
  -3  24   9       45.47       47.50     50.85 o 
  -2  24   9      550.00      445.94    126.41 o 
  -1  24   9     1018.49     1057.46    163.13 o 
   0  24   9      232.92      283.26     71.52 o 
   1  24   9      734.83      851.51    106.22 o 
   2  24   9      554.19      696.30    153.95 o 
  -5  25   9     1117.53     1294.82    134.26 o 
  -4  25   9      171.29      209.19     67.18 o 
  -3  25   9      874.48      688.65    148.14 o 
  -2  25   9      136.13      220.06    106.82 o 
  -1  25   9     1478.09     1555.74    184.86 o 
   0  25   9       27.36       95.25     79.58 o 
   1  25   9        6.12      -23.31     50.38 o 
  -4  26   9      867.70     1006.00    119.24 o 
  -3  26   9       87.11       98.25     93.35 o 
  -2  26   9     1667.89     1717.65    194.96 o 
  -1  26   9      409.31      484.50    131.61 o 
   0  26   9        0.26       57.04     52.63 o 
   1  26   9      837.85      924.03    115.37 o 
  -4  27   9       92.62      104.81     68.52 o 
  -3  27   9      140.26       84.17     91.51 o 
  -2  27   9       37.11       92.13     89.37 o 
  -1  27   9       31.10      -27.55     74.07 o 
   0  27   9     1600.13     1694.42    193.13 o 
  -3  28   9        0.17      -16.22     72.23 o 
  -2  28   9      528.78      499.19    139.26 o 
  -1  28   9      290.36      305.15    119.06 o 
   0  28   9      295.04      320.32    115.23 o 
  -2  29   9        0.08      -55.70     72.23 o 
  -1  29   9      342.16      211.19    112.63 o 
  -6   0  10      227.67      377.38    119.67 o 
  -4   0  10        8.72       -8.12     39.59 o 
  -2   0  10     4708.40     4677.70    701.96 o 
   0   0  10     6193.84     5210.79    272.09 o 
   2   0  10      259.79      513.27    116.00 o 
  -7   1  10     1210.26     1241.83    149.36 o 
  -6   1  10      547.50      549.95     95.42 o 
  -5   1  10       72.26       86.35     37.23 o 
  -4   1  10     1705.32     1678.38     82.40 o 
  -3   1  10      224.60      207.96     41.54 o 
  -2   1  10     1930.70     2061.61    238.42 o 
  -1   1  10     1827.62     1612.29    110.77 o 
   0   1  10      389.09      498.74    135.74 o 
   1   1  10     2035.25     1547.69    114.25 o 
   2   1  10      282.68      183.71     82.94 o 
   3   1  10       10.27       65.58     45.01 o 
  -7   2  10      521.01      589.92     95.76 o 
  -6   2  10       25.47       79.33     59.47 o 
  -5   2  10     2979.55     2918.78    188.55 o 
  -4   2  10      367.00      460.45     54.96 o 
  -3   2  10     4169.05     3922.38    269.66 o 
  -2   2  10       31.04       26.19     25.76 o 
  -1   2  10     1480.07     1167.57    104.59 o 
   0   2  10      151.85      165.71     66.57 o 
   1   2  10      308.23      488.95     80.39 o 
   2   2  10      265.82      241.04     66.08 o 
   3   2  10      914.17      727.66    103.02 o 
  -7   3  10      288.08      338.88     80.95 o 
  -6   3  10      744.04      805.76    108.48 o 
  -5   3  10       85.79      104.56     41.03 o 
  -4   3  10     1699.15     1434.39     82.21 o 
  -3   3  10       66.10      103.36     35.47 o 
  -2   3  10       43.38       39.33     27.98 o 
  -1   3  10     2841.40     2842.75    297.87 o 
   0   3  10       50.32       75.90     65.50 o 
   1   3  10     1914.52     1630.69    117.51 o 
   2   3  10      405.23      529.19     85.43 o 
   3   3  10       74.77      156.22     59.18 o 
  -7   4  10        7.16       56.80     68.10 o 
  -6   4  10      347.05      471.99     91.16 o 
  -5   4  10       42.29       23.08     33.94 o 
  -4   4  10      203.65      313.14     49.39 o 
  -3   4  10      140.45      167.14     40.06 o 
  -2   4  10     1703.19     1759.95     94.94 o 
  -1   4  10       51.06       60.17     37.44 o 
   0   4  10     8731.04     6835.37    220.61 o 
   1   4  10      102.07       96.64     45.96 o 
   2   4  10     1288.33     1249.29    107.02 o 
   3   4  10       28.06        8.39     42.41 o 
  -7   5  10      439.24      525.18     92.17 o 
  -6   5  10      221.58      244.44     76.53 o 
  -5   5  10       68.93      176.60     44.22 o 
  -4   5  10     1566.60     1471.87    102.36 o 
  -3   5  10      138.54      140.23     37.49 o 
  -2   5  10     1191.42     1116.46     77.93 o 
  -1   5  10     1535.82     1430.55    207.12 o 
   0   5  10      341.49      375.30     75.36 o 
   1   5  10      167.85      197.77     77.28 o 
   2   5  10      697.09      773.25    100.85 o 
   3   5  10       41.84      110.07     51.29 o 
  -7   6  10      588.00      716.08    129.47 o 
  -6   6  10       22.86       41.01     52.74 o 
  -5   6  10     2988.41     2601.02    155.06 o 
  -4   6  10      369.62      428.64     55.06 o 
  -3   6  10     5095.15     4896.57    442.74 o 
  -2   6  10       99.35       67.05     32.24 o 
  -1   6  10     1902.24     1614.77    118.10 o 
   0   6  10      922.40      797.92    125.03 o 
   1   6  10      191.73      218.75     65.57 o 
   2   6  10       29.79       18.77     39.34 o 
   3   6  10     1716.39     1578.97    125.13 o 
  -7   7  10       74.99      124.95     56.24 o 
  -6   7  10     1530.27     1466.96    131.42 o 
  -5   7  10       74.18      145.52     43.08 o 
  -4   7  10      346.50      332.36     51.39 o 
  -3   7  10      383.27      444.44     52.95 o 
  -2   7  10       16.22       39.03     29.68 o 
  -1   7  10      999.05      971.29     78.83 o 
   0   7  10      126.14      145.69     77.43 o 
   1   7  10     1413.42     1218.41    105.60 o 
   2   7  10     1183.61     1150.23    117.46 o 
   3   7  10       40.94      109.08     55.29 o 
  -7   8  10       98.65      174.19     63.75 o 
  -6   8  10       90.19      123.80     67.07 o 
  -5   8  10      132.26      154.38     43.38 o 
  -4   8  10      449.17      494.15     56.62 o 
  -3   8  10     1947.38     1797.99    100.19 o 
  -2   8  10      684.11      808.29     73.11 o 
  -1   8  10      144.34      153.75     44.21 o 
   0   8  10     7037.54     5989.12    231.39 o 
   1   8  10       61.49       73.51     50.02 o 
   2   8  10      901.47      950.04    109.18 o 
   3   8  10      274.04      348.13     78.51 o 
  -7   9  10      121.18      157.79     61.30 o 
  -6   9  10       13.65       41.83     49.78 o 
  -5   9  10      383.95      339.64     55.56 o 
  -4   9  10     3819.99     3693.18    241.29 o 
  -3   9  10      261.15      328.35     48.87 o 
  -2   9  10      244.88      226.77     49.18 o 
  -1   9  10      167.98      203.68     49.07 o 
   0   9  10      584.62      593.81     87.17 o 
   1   9  10      870.45      703.47     95.33 o 
   2   9  10      937.67      941.74    108.65 o 
   3   9  10      312.21      377.42     82.93 o 
  -7  10  10      244.89      430.78     85.74 o 
  -6  10  10      879.48      806.77    105.32 o 
  -5  10  10     1834.37     1663.19     88.48 o 
  -4  10  10        4.96       36.33     31.54 o 
  -3  10  10     3113.06     3125.64    121.22 o 
  -2  10  10      368.96      392.50     59.66 o 
  -1  10  10      328.71      300.97     55.01 o 
   0  10  10      210.20      263.90     67.50 o 
   1  10  10      906.97      635.62     92.07 o 
   2  10  10      705.33      675.93     97.34 o 
   3  10  10     1105.64     1010.68    131.00 o 
  -7  11  10      221.93      394.63     80.54 o 
  -6  11  10      195.72      235.09     63.52 o 
  -5  11  10      337.25      381.20     57.48 o 
  -4  11  10      604.92      669.42     65.06 o 
  -3  11  10        1.70      105.62     36.16 o 
  -2  11  10      137.07      123.87     44.45 o 
  -1  11  10     3024.07     3143.15    153.62 o 
   0  11  10      243.44      272.69     67.63 o 
   1  11  10     1402.46     1275.42    108.12 o 
   2  11  10      544.99      684.09     99.92 o 
   3  11  10      103.13      194.06     64.97 o 
  -6  12  10      577.07      717.47    134.67 o 
  -5  12  10      646.24      525.55     75.17 o 
  -4  12  10      111.02      169.27     43.05 o 
  -3  12  10     1842.10     1754.73     83.34 o 
  -2  12  10      684.00      693.31     72.85 o 
  -1  12  10      527.45      602.98     68.61 o 
   0  12  10     3302.43     2909.76    149.54 o 
   1  12  10       32.20       31.75     41.84 o 
   2  12  10     1130.65     1035.06    113.27 o 
   3  12  10      207.41      228.49     66.27 o 
  -6  13  10       86.55      141.84     56.47 o 
  -5  13  10      213.20      191.81     58.32 o 
  -4  13  10     2942.57     2690.45    168.89 o 
  -3  13  10      221.83      213.03     43.91 o 
  -2  13  10      619.86      686.41     82.05 o 
  -1  13  10      534.58      428.21     62.13 o 
   0  13  10      351.47      341.13     73.65 o 
   1  13  10      364.77      501.23     84.26 o 
   2  13  10     1015.45      926.98    109.62 o 
   3  13  10      498.96      542.70     94.93 o 
  -6  14  10      219.39      360.04     79.23 o 
  -5  14  10      854.73      794.22    104.40 o 
  -4  14  10      554.16      489.80     59.09 o 
  -3  14  10      869.39      956.33     70.55 o 
  -2  14  10      710.72      702.59     76.80 o 
  -1  14  10      811.01      740.16     75.35 o 
   0  14  10      879.64      851.64     78.05 o 
   1  14  10     1139.68     1166.70    108.02 o 
   2  14  10      525.08      477.04    101.31 o 
   3  14  10      956.79      877.01    114.75 o 
  -6  15  10        0.29       55.66     46.96 o 
  -5  15  10     1191.76     1447.24    123.25 o 
  -4  15  10     1860.72     1629.73    124.28 o 
  -3  15  10      248.87      253.94     47.22 o 
  -2  15  10      254.95      272.44     54.74 o 
  -1  15  10     4422.93     3845.81    233.43 o 
   0  15  10        2.29       -7.63     31.69 o 
   1  15  10     1477.29     1306.60    113.63 o 
   2  15  10       54.97       66.87     53.76 o 
  -6  16  10      121.27      270.38     73.51 o 
  -5  16  10      704.39      826.33    108.20 o 
  -4  16  10       56.69      125.46     48.71 o 
  -3  16  10     1354.67     1464.96     94.83 o 
  -2  16  10     3337.45     3238.61    372.64 o 
  -1  16  10     1024.21     1137.18     86.89 o 
   0  16  10     1675.68     1688.01     96.11 o 
   1  16  10       24.83       47.89     47.55 o 
   2  16  10      297.68      328.98     76.93 o 
  -6  17  10      495.69      522.99    106.05 o 
  -5  17  10      309.61      344.03     84.43 o 
  -4  17  10      304.85      300.29     64.82 o 
  -3  17  10      321.59      352.36     58.95 o 
  -2  17  10     4568.30     4303.51    184.32 o 
  -1  17  10      626.71      744.18     96.44 o 
   0  17  10        0.83       28.14     46.47 o 
   1  17  10      182.05      252.42     67.84 o 
   2  17  10     1296.96     1248.26    119.06 o 
  -6  18  10      290.13      540.85     94.58 o 
  -5  18  10      658.49      605.73    100.00 o 
  -4  18  10        1.98       14.46     40.42 o 
  -3  18  10      256.24      375.18     62.83 o 
  -2  18  10      182.87      262.22     71.19 o 
  -1  18  10      100.45      115.53     57.59 o 
   0  18  10     1225.34     1145.14    109.38 o 
   1  18  10      367.07      553.98    126.71 o 
   2  18  10      302.21      342.18    110.18 o 
  -5  19  10      457.92      428.58    118.14 o 
  -4  19  10      310.05      364.36     66.55 o 
  -3  19  10      346.25      425.23     84.48 o 
  -2  19  10       43.29       31.20     53.48 o 
  -1  19  10     2915.91     2737.01    152.55 o 
   0  19  10       58.64       43.29     50.10 o 
   1  19  10     2205.40     2204.29    201.09 o 
   2  19  10       14.99       -8.88     68.25 o 
  -5  20  10       35.96      157.33     60.87 o 
  -4  20  10       32.30       73.31     46.27 o 
  -3  20  10     1641.22     1452.80    121.96 o 
  -2  20  10      949.06      963.44    109.83 o 
  -1  20  10      264.65      299.99     74.57 o 
   0  20  10     1935.53     1767.74    127.21 o 
   1  20  10      161.95      281.58    101.00 o 
  -5  21  10      280.89      239.29     66.19 o 
  -4  21  10     1028.53     1173.31    150.09 o 
  -3  21  10      135.34       69.65     58.71 o 
  -2  21  10     1932.72     1760.34    131.18 o 
  -1  21  10      420.24      420.41    125.03 o 
   0  21  10       46.30       58.22     51.77 o 
  -5  22  10      248.41      348.93     86.77 o 
  -4  22  10       50.65       31.66     45.83 o 
  -3  22  10      832.03      899.92    111.81 o 
  -2  22  10      512.21      567.71     93.71 o 
  -1  22  10      119.83      127.60     60.15 o 
   0  22  10      477.37      502.26    126.10 o 
  -4  23  10        3.10       -5.30     42.59 o 
  -3  23  10      264.78      197.21     70.36 o 
  -2  23  10        0.89      -28.46     71.01 o 
  -1  23  10     1241.22     1406.38    173.23 o 
   0  23  10       32.31      -33.06     67.03 o 
  -4  24  10       13.54       96.30     61.03 o 
  -3  24  10     1059.42     1064.81    175.68 o 
  -2  24  10      273.57      176.29     98.86 o 
  -1  24  10      488.58      504.40    133.45 o 
   0  24  10      645.75      608.15    137.73 o 
  -3  25  10       32.67       -3.98     77.74 o 
  -2  25  10      578.22      523.68    140.18 o 
  -1  25  10        2.38      -40.09     70.40 o 
   0  25  10       37.38      -36.12     71.31 o 
  -3  26  10      382.01      500.73    137.12 o 
  -2  26  10      233.50      249.75    116.61 o 
  -1  26  10        0.45       20.51     78.97 o 
  -5   0  11      164.91      156.58     58.76 o 
  -3   0  11     2290.01     2187.81    423.90 o 
  -1   0  11     2535.81     2179.81    190.68 o 
   1   0  11      780.76      816.59    144.77 o 
  -6   1  11       55.59      184.36     68.31 o 
  -5   1  11      958.51      967.10     77.98 o 
  -4   1  11        3.61       12.32     30.99 o 
  -3   1  11     1468.27     1483.75    161.25 o 
  -2   1  11     2360.50     2165.50    208.12 o 
  -1   1  11       94.43      107.86     49.54 o 
   0   1  11     2276.80     2010.89    131.87 o 
   1   1  11      708.09      595.98     90.77 o 
   2   1  11      369.08      565.24     90.88 o 
  -6   2  11     1848.43     1806.29    139.70 o 
  -5   2  11        9.86       25.38     31.95 o 
  -4   2  11      570.72      636.42     65.27 o 
  -3   2  11      145.88      146.82     39.00 o 
  -2   2  11     2383.66     2087.73    191.96 o 
  -1   2  11      161.55      138.08     58.08 o 
   0   2  11      377.77      431.62     79.04 o 
   1   2  11        0.65       27.41     37.99 o 
   2   2  11     1608.80     1280.20    128.29 o 
  -6   3  11      377.16      501.41    123.65 o 
  -5   3  11      324.54      279.98     50.76 o 
  -4   3  11       12.23       34.29     33.26 o 
  -3   3  11     1409.00     1362.99     83.63 o 
  -2   3  11     2934.85     2786.76    312.59 o 
  -1   3  11       10.89       69.96     47.54 o 
   0   3  11     1003.06      983.05    108.40 o 
   1   3  11      379.40      365.61     80.34 o 
   2   3  11      166.30      228.47     68.16 o 
  -6   4  11       81.27      125.16     64.86 o 
  -5   4  11      108.49      116.25     40.67 o 
  -4   4  11      748.88      798.72     70.79 o 
  -3   4  11      694.69      823.38     67.68 o 
  -2   4  11       73.11      105.92     39.74 o 
  -1   4  11     1838.98     1290.07    112.95 o 
   0   4  11       18.30       35.80     41.94 o 
   1   4  11      960.22      969.63    112.73 o 
   2   4  11        4.30       20.91     42.48 o 
  -6   5  11      370.24      368.13     88.19 o 
  -5   5  11     1738.03     1605.96     97.01 o 
  -4   5  11       95.08       82.00     38.70 o 
  -3   5  11     2685.63     2551.65    223.09 o 
  -2   5  11     3150.75     2766.87    298.09 o 
  -1   5  11       39.91       60.02     47.82 o 
   0   5  11     1161.57      959.07    107.58 o 
   1   5  11      800.20      753.91    101.14 o 
   2   5  11      265.44      261.27     68.87 o 
  -6   6  11     1072.95     1009.94    122.23 o 
  -5   6  11       29.61       10.25     33.56 o 
  -4   6  11     1770.93     1847.02    139.64 o 
  -3   6  11      262.20      291.68     48.78 o 
  -2   6  11      207.99      237.17     54.19 o 
  -1   6  11        1.65       -4.03     42.41 o 
   0   6  11       52.51      137.87     56.95 o 
   1   6  11       37.37       45.46     45.41 o 
   2   6  11     1511.58     1281.07    129.31 o 
  -6   7  11      293.55      375.42     87.46 o 
  -5   7  11        2.00       33.42     35.81 o 
  -4   7  11      257.74      313.05     52.54 o 
  -3   7  11      298.36      351.22     51.21 o 
  -2   7  11     2408.17     2508.73    191.65 o 
  -1   7  11        2.59       70.27     48.46 o 
   0   7  11      865.85      661.71     95.30 o 
   1   7  11      280.79      304.95     73.90 o 
   2   7  11      481.05      553.96    137.58 o 
  -6   8  11        2.65       28.86     68.10 o 
  -5   8  11      328.93      466.79     62.04 o 
  -4   8  11      321.02      368.59     54.12 o 
  -3   8  11      536.29      529.12     64.90 o 
  -2   8  11      145.16      138.21     48.26 o 
  -1   8  11     2042.11     1655.17    121.41 o 
   0   8  11       68.98       53.39     47.40 o 
   1   8  11     1180.79     1123.23    131.61 o 
   2   8  11       82.23       84.06     56.84 o 
  -6   9  11      187.25      275.94     78.33 o 
  -5   9  11     1207.48     1168.93     86.08 o 
  -4   9  11       26.98       39.01     34.48 o 
  -3   9  11     1556.50     1512.33     82.73 o 
  -2   9  11     1549.60     1318.37    113.22 o 
  -1   9  11       35.26       48.47     50.63 o 
   0   9  11      339.31      304.32     73.46 o 
   1   9  11      797.78      826.12    105.93 o 
   2   9  11       57.68       30.09     49.19 o 
  -6  10  11      818.11      892.48    117.03 o 
  -5  10  11      332.17      408.08     60.75 o 
  -4  10  11     1150.18     1126.48     80.78 o 
  -3  10  11        7.54       48.99     33.28 o 
  -2  10  11      347.18      446.03     66.08 o 
  -1  10  11      227.64      274.16     71.28 o 
   0  10  11      231.73      240.67     67.20 o 
   1  10  11        1.80       20.61     42.57 o 
   2  10  11      975.23      864.75    112.69 o 
  -6  11  11       88.16      215.87     72.87 o 
  -5  11  11       44.31       68.47     41.46 o 
  -4  11  11      159.52      110.94     41.15 o 
  -3  11  11      886.28      913.47     72.11 o 
  -2  11  11     2664.22     2295.53    226.17 o 
  -1  11  11        0.48       42.35     38.57 o 
   0  11  11     1661.78     1420.18    116.71 o 
   1  11  11      691.66      667.03     98.65 o 
   2  11  11      748.58      703.56    104.07 o 
  -6  12  11        0.45      103.81     64.22 o 
  -5  12  11        9.24       24.84     36.43 o 
  -4  12  11       66.74       72.41     37.50 o 
  -3  12  11      147.95      182.12     53.12 o 
  -2  12  11      746.24      757.59     79.53 o 
  -1  12  11     1828.82     1794.51    162.25 o 
   0  12  11        3.62       35.50     49.34 o 
   1  12  11      635.15      721.29    138.95 o 
   2  12  11      228.02      236.26     71.18 o 
  -6  13  11       21.91       72.54     57.45 o 
  -5  13  11     2418.06     2295.73    106.04 o 
  -4  13  11      168.03      166.63     46.25 o 
  -3  13  11      766.94      861.17     85.21 o 
  -2  13  11      331.32      367.09     63.09 o 
  -1  13  11       21.72       13.73     36.68 o 
   0  13  11      112.79      101.07     55.66 o 
   1  13  11      933.39      870.90    108.77 o 
   2  13  11       83.71      202.13     64.47 o 
  -5  14  11      665.51      706.02    106.53 o 
  -4  14  11      169.32      153.37     43.05 o 
  -3  14  11       98.57      129.11     61.38 o 
  -2  14  11      505.56      538.31     71.69 o 
  -1  14  11      209.01      224.09     53.83 o 
   0  14  11      354.17      337.15     74.77 o 
   1  14  11       25.68       31.43     48.91 o 
  -5  15  11       35.75       77.13     48.12 o 
  -4  15  11      229.08      250.50     56.96 o 
  -3  15  11        0.15       13.76     50.73 o 
  -2  15  11     3165.60     2905.07    205.14 o 
  -1  15  11        4.36       66.32     41.13 o 
   0  15  11     2598.02     2446.68    161.14 o 
   1  15  11       13.79       65.62     52.21 o 
  -5  16  11        4.25       43.10     48.14 o 
  -4  16  11      179.65      157.65     53.98 o 
  -3  16  11     1477.30     1458.89    129.16 o 
  -2  16  11      247.17      307.80     76.99 o 
  -1  16  11     3123.38     3025.87    162.67 o 
   0  16  11       33.19       30.64     52.26 o 
   1  16  11      367.04      291.39    115.23 o 
  -5  17  11     1778.84     1810.41    140.13 o 
  -4  17  11        8.70       79.91     44.45 o 
  -3  17  11      737.49      796.72    107.04 o 
  -2  17  11       55.46       52.50     60.30 o 
  -1  17  11       78.41      117.96     65.65 o 
   0  17  11       62.14      120.90     87.84 o 
   1  17  11      150.03      163.75     97.33 o 
  -5  18  11       38.43       75.69     59.83 o 
  -4  18  11      990.30     1115.92     99.00 o 
  -3  18  11       27.23       63.93     58.68 o 
  -2  18  11      271.05      293.75     77.19 o 
  -1  18  11     1072.46     1085.61    167.72 o 
   0  18  11      418.69      416.56    124.26 o 
   1  18  11       14.37        1.22     79.27 o 
  -4  19  11      535.56      567.66     77.52 o 
  -3  19  11       38.19       22.30     54.53 o 
  -2  19  11     1147.18     1248.25    133.14 o 
  -1  19  11      253.13      332.63     81.36 o 
   0  19  11     1111.77      965.03    161.60 o 
  -4  20  11     2227.95     2031.42    149.56 o 
  -3  20  11      684.46      694.66    104.78 o 
  -2  20  11      354.56      362.24     91.67 o 
  -1  20  11     2344.55     2453.70    152.73 o 
   0  20  11      468.68      492.77    136.20 o 
  -4  21  11      636.85      686.16    108.54 o 
  -3  21  11     1306.05     1324.36    133.74 o 
  -2  21  11       48.16       34.83     56.24 o 
  -1  21  11        4.23       68.74     59.05 o 
   0  21  11      133.86      318.92    115.69 o 
  -3  22  11       56.39       24.97     55.17 o 
  -2  22  11      104.31      162.35     66.82 o 
  -1  22  11      678.01      614.90     95.96 o 
  -2  23  11     1801.25     1779.47    201.09 o 
  -6   0  12      627.39      712.83    157.32 o 
  -4   0  12     1650.86     1539.27    286.02 o 
  -2   0  12     1753.13     1432.39    165.58 o 
   0   0  12     2628.56     2197.87    202.00 o 
  -6   1  12      211.41      236.62     81.26 o 
  -5   1  12       42.51       58.45     36.81 o 
  -4   1  12     1481.25     1634.43     87.94 o 
  -3   1  12      703.85      650.71     69.40 o 
  -2   1  12       23.59       10.75     40.31 o 
  -1   1  12      307.51      432.27    111.56 o 
   0   1  12      651.94      786.92    136.66 o 
   1   1  12     1063.30     1319.25    122.94 o 
  -6   2  12       21.60      -40.39     46.80 o 
  -5   2  12      529.93      607.18     68.36 o 
  -4   2  12      254.28      278.82     59.86 o 
  -3   2  12      759.29      874.79     70.73 o 
  -2   2  12        1.25       19.46     44.05 o 
  -1   2  12      207.93      244.10     63.16 o 
   0   2  12       20.94       89.81     49.42 o 
   1   2  12     2372.77     2035.15    141.97 o 
  -6   3  12       26.07       70.00     57.05 o 
  -5   3  12        0.59       16.74     31.00 o 
  -4   3  12     1543.31     1551.84     84.98 o 
  -3   3  12      569.20      605.50     62.41 o 
  -2   3  12       19.96        9.47     42.10 o 
  -1   3  12     1139.83     1051.92    115.23 o 
   0   3  12      420.44      436.41     85.56 o 
   1   3  12      137.16      253.55     75.90 o 
  -6   4  12       10.48       82.94     61.75 o 
  -5   4  12      237.77      282.11     52.70 o 
  -4   4  12     1286.37     1285.08     81.61 o 
  -3   4  12       69.05       79.94     43.73 o 
  -2   4  12     2190.56     1830.28    130.50 o 
  -1   4  12       70.98       51.44     50.39 o 
   0   4  12     2070.81     1725.29    129.63 o 
   1   4  12       61.76      112.16     71.31 o 
  -6   5  12      358.32      297.71     83.20 o 
  -5   5  12       10.54       84.23     38.81 o 
  -4   5  12     1053.13     1217.04    114.46 o 
  -3   5  12      921.13      853.69    100.36 o 
  -2   5  12      170.03      131.39     61.87 o 
  -1   5  12      309.90      352.52     77.36 o 
   0   5  12      300.48      362.64     76.89 o 
   1   5  12      497.89      563.03     95.57 o 
  -5   6  12     1714.91     1867.96     98.53 o 
  -4   6  12       10.01       -4.06     33.00 o 
  -3   6  12      357.40      475.27     70.87 o 
  -2   6  12       29.75       63.59     50.52 o 
  -1   6  12      546.43      463.85     86.62 o 
   0   6  12      119.15      158.12     66.43 o 
   1   6  12     1780.93     1545.21    126.10 o 
  -5   7  12      166.25      282.50     55.12 o 
  -4   7  12      448.38      411.01     63.57 o 
  -3   7  12      763.15      647.23     79.70 o 
  -2   7  12       19.22      -27.59     45.54 o 
  -1   7  12      821.18      602.62     96.83 o 
   0   7  12       14.12      130.19     82.64 o 
   1   7  12      555.51      519.59     95.44 o 
  -5   8  12      164.96      250.90     52.47 o 
  -4   8  12      826.84      804.74     74.66 o 
  -3   8  12       55.47       76.70     46.69 o 
  -2   8  12     1635.39     1737.49    181.71 o 
  -1   8  12      206.29      174.59     65.01 o 
   0   8  12     1050.78      807.77    110.15 o 
   1   8  12        1.04       69.72     51.95 o 
  -5   9  12       71.50       33.25     38.99 o 
  -4   9  12     1541.31     1514.63    136.61 o 
  -3   9  12      673.60      760.33     90.77 o 
  -2   9  12      507.92      618.37     75.45 o 
  -1   9  12      743.21      675.03    102.20 o 
   0   9  12      260.94      286.31     75.00 o 
   1   9  12       21.15       55.94     50.30 o 
  -5  10  12     1521.82     1538.71    138.49 o 
  -4  10  12      286.32      244.04     49.35 o 
  -3  10  12      500.28      541.27     75.48 o 
  -2  10  12      175.19      212.40     53.22 o 
  -1  10  12      415.43      426.88     84.80 o 
   0  10  12        0.89      -36.42     47.42 o 
   1  10  12     1119.79     1165.74    127.77 o 
  -5  11  12       30.68       52.06     40.70 o 
  -4  11  12      118.95      134.97     41.92 o 
  -3  11  12     1010.18     1031.72     94.62 o 
  -2  11  12        9.36       11.77     38.42 o 
  -1  11  12     1025.00      946.59    113.78 o 
   0  11  12      128.96      152.51     67.59 o 
   1  11  12      926.55      914.11    116.71 o 
  -5  12  12       14.92       21.03     40.91 o 
  -4  12  12      773.93      799.79     92.15 o 
  -3  12  12        7.34       63.08     44.75 o 
  -2  12  12     1368.68     1339.97    123.07 o 
  -1  12  12       94.24       97.60     60.87 o 
   0  12  12     1148.95     1136.09    146.61 o 
  -5  13  12       75.60       89.25     49.69 o 
  -4  13  12     1819.09     1709.32    113.19 o 
  -3  13  12      146.85       77.00     47.85 o 
  -2  13  12      104.88      212.23     53.94 o 
  -1  13  12      408.28      418.25     85.06 o 
   0  13  12      647.69      631.04    102.47 o 
  -4  14  12      114.50      131.27     68.10 o 
  -3  14  12      270.74      329.23     65.78 o 
  -2  14  12      503.58      584.18     77.12 o 
  -1  14  12        1.41       17.35     53.45 o 
   0  14  12       58.26        1.26     99.01 o 
  -4  15  12        0.17       21.42     53.12 o 
  -3  15  12      800.10      794.86    110.82 o 
  -2  15  12        2.72        9.16     52.28 o 
  -1  15  12     1694.12     1488.06    130.16 o 
   0  15  12       78.61       46.92     58.14 o 
  -4  16  12      399.27      322.66     86.78 o 
  -3  16  12       10.60      -45.06     49.99 o 
  -2  16  12     2276.23     2207.38    237.97 o 
  -1  16  12        0.37       32.44     82.94 o 
  -3  17  12      145.73      117.02     66.75 o 
  -2  17  12       40.23      113.28     63.74 o 
  -1  17  12      179.32      187.01    104.67 o 
  -3  18  12      108.12      176.90     92.43 o 
  -2  18  12      342.18      380.81     93.50 o 
  -3   0  13     1811.90     1577.77    181.19 o 
  -1   0  13     1258.16      978.50    166.50 o 
  -4   1  13      277.91      320.79     51.32 o 
  -3   1  13        2.74       47.28     50.38 o 
  -2   1  13      511.03      509.13     90.67 o 
  -1   1  13      601.42      576.24     94.00 o 
   0   1  13      348.97      278.28     72.89 o 
  -4   2  13      431.61      575.87     65.49 o 
  -3   2  13        0.37       -4.66     41.23 o 
  -2   2  13       15.77       32.75     60.91 o 
  -1   2  13      150.21      154.16     57.77 o 
   0   2  13     1316.36     1373.99    138.68 o 
  -4   3  13      585.97      772.03     73.05 o 
  -3   3  13      154.89      188.87    124.72 o 
  -2   3  13     1215.16     1041.12    226.49 o 
  -1   3  13      481.75      397.08     81.15 o 
   0   3  13      265.60      249.86     71.64 o 
  -4   4  13       34.22       39.77     36.58 o 
  -3   4  13     1522.48     1262.00    144.46 o 
  -2   4  13      157.50      267.09     68.41 o 
  -1   4  13     1056.10      928.11    117.82 o 
  -4   5  13        8.01       35.27     33.49 o 
  -3   5  13       42.01       -1.09     50.81 o 
  -2   5  13      832.66      706.26    106.72 o 
  -1   5  13      117.46      174.46     81.11 o 
  -4   6  13      525.02      576.27     81.04 o 
  -3   6  13        1.40      -36.80     36.80 o 
  -2   6  13      195.00      180.00     67.41 o 
  -1   6  13       19.66       90.20     59.94 o 
  -4   7  13      568.31      543.73     80.49 o 
  -3   7  13        5.95       42.73     41.59 o 
  -2   7  13     1268.89     1121.41    127.95 o 
  -1   7  13        1.89       65.17     57.80 o 
  -4   8  13       21.20       93.74     49.51 o 
  -3   8  13     1936.31     1692.34    148.56 o 
  -2   8  13       14.97        3.25     68.71 o 
  -1   8  13     1712.25     1652.43    135.76 o 
  -4   9  13       87.10      213.63     97.94 o 
  -3   9  13       32.32       61.20     47.24 o 
  -2   9  13      473.93      450.08     91.23 o 
  -1   9  13       59.87      139.37     61.95 o 
  -3  10  13      235.57      207.94     58.72 o 
  -2  10  13        6.00       31.12     52.24 o 
  -3  11  13       19.68       63.11     45.54 o 
  -2  11  13      517.71      505.70     92.73 o 
                                                 
